# Supplementary material for: Long Non-Coding RNA LINC01572 Promotes Hepatocellular Carcinoma Progression via Sponging miR-195-5p to Enhance PFKFB4-Mediated Glycolysis and PI3K/AKT Activation
Source: Front Cell Dev Biol. 2021 Dec 14;9:783088. doi: 10.3389/fcell.2021.783088 (PMC8712893; doi:10.3389/fcell.2021.783088)
Supplement: Supplementary file 1 [file DataSheet1.zip › Figure 1 Excel/A.xlsx]

## Sheet: Sheet1
lncRNA ID	T1	T2	T3	P1	P2	P3
ENST00000540906.1	53.0736	6141.76	9.73902	11.859	109.532	58.6504
TCONS_00014576	58.8106	8266.71	139.497	140.11	79.5138	48.1476
ENST00000582324.1	40.0503	2698.28	7.06961	22.1907	48.1309	20.4818
TCONS_00018148	61.582	35.262	2784.97	20.5308	57.0701	24.1977
ENST00000505348.1	1464.49	35.0602	5.50775	28.3754	13.1191	17.0435
ENST00000579168.1	79.6502	3767.26	23.4854	61.8928	82.3516	17.3158
ENST00000563116.1	3280.47	140.9	161.084	53.9922	67.1242	30.1073
XR_158974.1	1708.83	1701.9	5.54942	74.8726	64.3273	12.1313
ENST00000448017.1	892.22	5.83064	199.062	21.462	10.1342	22.2584
ENST00000580278.1	113.632	3743.98	43.5652	69.0576	115.813	30.153
eHIT000021858	1062.87	48300.7	726.134	972.981	1061.01	739.351
ENST00000577841.1	394.587	5862.7	38.7529	121.566	193.253	48.8231
ENST00000443508.2	333.377	5175.44	29.6444	93.3215	182.977	43.944
ENST00000606590.1	31.9545	682.182	5.78654	10.343	15.8934	17.6159
ENST00000577860.1	75.5839	2641.83	19.0723	24.1663	131.181	21.581
ENST00000508572.1	25.0516	512.294	162.15	14.3166	18.9141	14.2274
ENST00000567234.1	6.44122	741.173	54.1333	29.7182	12.2747	15.9164
ENST00000564505.1	1807.98	111.677	111.333	68.5557	51.9708	28.9365
ENST00000511940.1	532.498	24.4064	10.2512	15.2126	11.2814	17.1321
ENST00000358772.4	50.3609	439.343	53.6007	9.95966	12.4806	19.3942
TCONS_00025161	478.115	6326.43	83.9183	214.148	221.685	113.941
TCONS_00021254	49.9402	691.985	73.9476	22.1394	20.8935	23.4634
ENST00000509105.1	41.2431	773.465	20.9319	37.1335	17.7471	15.1355
ENST00000417232.2	149.432	5068.26	36.7709	85.3754	313.977	44.8447
ENST00000580993.1	59.2909	3201.47	11.4064	22.2618	231.205	29.5649
NR_027070.1	54.5937	1278.46	319.124	50.8759	71.259	21.6695
ENST00000456627.1	95.5053	1669.22	43.3272	9.57038	116.609	36.3116
XR_246524.1	26.6914	917.869	5.61987	24.0393	36.8754	25.3797
uc001vij.1	61.6815	1159.25	102.213	23.8315	82.4444	17.7295
XR_428473.1	116.82	1580.22	31.1386	60.0892	66.7247	35.4016
TCONS_00008498	84.5636	34.4619	1072.12	81.1296	19.6983	16.7699
ENST00000513540.1	5.68587	346.435	31.4234	11.9994	12.627	15.2068
ENST00000515706.1	822.953	44.5905	12.5016	47.8365	24.6167	19.59
XR_241396.2	1208.15	10.4285	5.38874	79.2699	22.1688	28.7013
ENST00000453832.2	56.1432	459.382	7.84122	9.71462	33.6337	14.3249
ENST00000435813.1	170.561	5.39073	282.099	18.6166	13.9411	17.9679
ENST00000505572.1	30.4985	585.474	12.4557	35.0606	19.8786	17.2779
TCONS_00020642	22.9314	472.511	67.2123	11.1039	36.5549	17.3262
ENST00000538559.2	25.604	754.083	11.9224	24.5273	45.7237	22.1163
TCONS_00010403	57.8096	5.7121	354.847	21.3888	10.5389	17.0802
ENST00000443523.1	1747.09	32.5914	860.813	85.6074	87.5392	136.958
ENST00000548886.1	41.8874	1288.24	11.9371	41.0052	88.6573	31.0366
ENST00000522464.1	29.3752	323.569	21.4177	14.2625	17.3111	13.3821
TCONS_00025081	1871.43	27987.1	111.261	1471.32	1488.62	648.646
ENST00000526605.1	164.895	443.868	2648.11	116.214	193.323	91.7003
XR_241828.1	56.4728	733.128	24.3008	31.355	32.7891	37.6583
ENST00000580056.1	51.0689	556.305	13.755	20.5953	40.3131	17.6533
NR_103548.1	51.1071	7.04574	271.808	12.0134	14.4863	15.6846
ENST00000569906.1	15.7068	377.369	43.6556	20.5165	22.4991	13.2593
ENST00000583827.1	447.056	212.018	1735.92	182.282	86.588	41.9355
ENST00000565965.1	79.0763	314.133	13.006	23.2364	15.3832	14.3736
ENST00000453832.1	70.2971	488.521	13.0058	12.7372	47.5031	16.7822
ENST00000584433.1	100.037	1235.51	45.5131	93.9461	73.9883	22.8938
TCONS_00008096	3.93814	203.682	57.3085	9.61315	12.7901	14.5432
ENST00000547996.1	27.2568	392.915	8.2156	26.8409	20.0848	13.5746
ENST00000503307.2	7.72629	221.153	53.2611	9.69693	14.9917	15.6001
ENST00000507817.1	69.3669	22.8752	973.991	56.9786	49.9434	45.8288
ENST00000500092.2	4.04706	244.89	5.30672	9.87804	12.6903	14.6119
TCONS_00001553	41.721	613.844	11.8293	43.8037	18.255	35.8946
ENST00000552411.1	51.9438	1573.3	32.8261	57.9223	122.357	65.5501
ENST00000414347.1	124.102	281.85	920.182	78.8995	67.1175	51.8296
ENST00000589777.1	43.4922	784.461	37.8483	33.5222	60.4583	37.3388
TCONS_00010404	293.769	34.5742	1171.48	91.656	46.8571	89.04
ENST00000568714.1	467.276	4.32499	54.2794	28.3033	34.0234	17.5056
XR_428588.1	74.49	663.497	10.1875	65.0443	36.4711	13.7898
XR_246198.2	42.8315	250.074	231.068	28.9292	32.9056	19.1428
ENST00000436739.1	58.7829	191.883	132.78	30.2525	17.0197	13.2337
TCONS_00024501	25.8352	45.7298	417.678	43.8929	20.6158	12.9378
ENST00000420059.1	27.6299	1061.42	53.3325	91.3018	77.3657	12.2088
ENST00000436290.1	29.7373	109.521	254.033	33.7684	15.2338	13.6841
ENST00000437965.1	91.2128	295.626	1258.71	102.063	143.008	28.818
HIT000245014	2548.83	19.5226	656.614	108.885	263.591	168.09
ENST00000433763.2	72.0933	812.443	49.1607	63.9588	54.1099	40.727
ENST00000436945.3	40.2695	225.611	49.8475	15.7759	13.5213	24.4163
ENST00000452465.1	63.6616	545.586	11.162	62.6692	30.9936	12.083
XR_246155.2	40.9889	153.602	88.2119	19.1804	13.7171	15.3326
ENST00000422074.2	55.4384	379.726	20.3203	29.8589	32.9797	15.1017
ENST00000594311.1	493.304	55.7611	506.201	76.267	29.5608	74.8029
ENST00000420364.1	209.877	148.564	748.69	146.964	26.0145	16.7336
ENST00000443776.1	28.1112	165.68	77.2897	21.9357	12.0902	12.6646
ENST00000561392.1	42.3585	157.137	44.1527	11.9427	16.0018	14.109
uc003bij.3	47.3662	313.199	41.7241	32.3007	21.6933	15.4506
ENST00000559280.1	134.543	632.949	175.558	48.6113	88.5783	26.5269
XR_427218.1	854.116	35.0705	41.7989	104.975	34.3008	23.202
TCONS_00021393	29.647	677.275	138.413	69.5636	59.8563	19.1569
XR_244828.1	275.851	1710.95	179.29	119.942	148.272	113.881
uc004eqc.1	97.9741	118.828	1433.51	121.264	111.331	61.9707
RNA95146|RNS_228_188	139.084	1716.69	117.143	150.291	112.628	93.7116
TCONS_00020983	32.7814	337.111	24.5637	21.0953	35.5352	14.8466
ENST00000518675.1	437.679	337.464	24.8333	84.9618	38.7805	22.1834
ENST00000527712.1	2012.29	81.0696	174.998	210.353	148.237	55.8018
ENST00000517521.1	42.4166	2281.71	85.5246	145.989	211.771	83.0704
ENST00000606785.1	4.59362	191.569	5.54818	10.0818	12.7187	14.1944
uc003lzi.3	245.478	651.071	104.103	60.3339	96.5722	27.7786
TCONS_00001485	52.3567	660.85	72.0379	56.0812	67.4975	22.2148
TCONS_00010402	95.3482	37.7903	432.096	45.2762	22.4033	37.5085
ENST00000515403.1	20.4611	206.897	24.8558	19.1847	12.7749	15.14
ENST00000430542.1	36.0955	25.2668	389.035	31.4291	36.3814	16.7211
ENST00000439074.1	41.6542	13.1218	173.394	19.3716	10.3234	13.2599
ENST00000546835.1	32.4115	383.619	12.8417	49.9663	12.5507	18.6104
ENST00000440807.1	119.607	787.858	17.8806	66.0558	56.4996	53.2728
ENST00000588180.1	52.2386	736.44	21.4252	53.7253	51.0509	50.1816
XR_428800.1	33.1671	2107.13	73.2638	115.342	250.424	60.9677
ENST00000560278.1	128.067	603	111.362	66.4026	73.0961	25.4993
ENST00000561611.2	37.0059	79.5967	108.959	17.7001	12.2802	14.3036
ENST00000435466.1	145.007	25.0175	198.371	30.3383	28.2093	13.9024
TCONS_00012189	445.154	41.5537	3045.11	404.138	145.931	147.01
ENST00000441085.1	70.8448	364.608	50.5472	58.9455	22.9816	14.1001
TCONS_00009438	2835.39	135.357	13.7808	425.549	56.1943	109.035
ENST00000607740.1	18.2897	417.447	6.85157	32.8542	41.5141	13.3477
XR_243726.2	64.5959	729.639	38.7482	55.4894	67.9951	42.2027
ENST00000568150.1	75.2446	67.3525	138.911	27.9657	14.7712	13.3056
TCONS_00023681	25.5486	282.631	184.859	60.7951	24.0509	13.3407
TCONS_00008635	31.8708	230.925	22.3367	23.4365	14.1164	19.5359
ENST00000539747.1	27.6495	205.764	30.1289	12.1203	14.9207	25.7288
ENST00000512001.1	145.088	1921.47	16.0118	119.253	111.097	187.898
ENST00000510850.1	11.5395	179.621	84.165	20.3157	18.3195	17.0098
TCONS_00025686	36.307	96.7307	44.8728	10.1038	12.4888	13.5571
TCONS_00029699	531.526	1459.31	774.888	353.953	190.67	21.3571
ENST00000536432.2	16.3796	60.3435	141.271	20.8287	11.7056	12.2595
ENST00000438770.2	58.7481	134.301	32.5957	15.795	16.5429	14.2948
TCONS_00008505	17.6165	198.243	37.105	18.5667	17.0917	16.8954
TCONS_00006176	30.1246	65.5802	96.6922	15.6706	11.665	12.8059
ENST00000525328.1	374.145	523.787	750.334	202.548	114.999	26.4914
ENST00000426452.1	23.6367	155.992	7.02685	9.943	12.786	16.3089
ENST00000564269.1	23.5521	86.9134	206.96	13.1932	13.364	40.0753
ENST00000455788.1	64.8148	128.472	64.0076	18.9746	16.1376	18.9738
uc011btt.2	3236.51	83.6204	200.891	289.926	297.581	154.984
ENST00000609242.1	29.8579	145.917	15.8587	11.27	14.3014	14.9792
ENST00000412171.2	78.1764	493.926	65.9276	58.7434	48.9059	27.7714
ENST00000423121.1	28.9282	215.824	319.201	25.8478	64.4188	29.7373
ENST00000437781.1	305.801	2261.35	257.326	223.274	216.125	164.71
TCONS_00012191	72.2785	888.986	62.4039	25.4966	153.886	40.5028
ENST00000448412.1	110.942	5.76395	1613.87	242.772	44.1222	85.0838
ENST00000562749.1	21.9019	234.03	42.2614	28.5325	19.1952	16.6151
TCONS_00006729	416.935	357.902	49.3931	34.1731	32.4811	111.278
ENST00000607854.1	86.4366	11.0978	235.053	36.3562	13.5063	21.9568
TCONS_00016948	176.606	4.44242	166.906	36.7795	13.3685	25.0564
ENST00000506206.1	382.076	56.6969	2182.26	328.122	116.75	124.366
ENST00000455275.1	31.7248	30.2167	118.916	11.8166	12.0567	15.4425
TCONS_00024362	54.1943	113.798	44.8411	14.5299	11.9995	19.9865
ENST00000581673.1	52.7678	1086.32	42.4588	60.6618	161.071	36.8686
ENST00000510846.1	619.627	55.3513	3492.84	466.104	197.639	249.77
TCONS_00019645	118.354	1310.31	62.864	109.987	117.79	99.1569
TCONS_00008464	20.411	306.882	113.549	71.8009	12.4179	12.4268
TCONS_00010958	470.928	14.0807	118.399	63.3754	26.3087	42.9146
RNA147234|p0338_imsncRNA760	43.3609	399.936	25.1677	27.4241	53.1773	22.7005
ENST00000564299.1	31.6435	29.3338	127.363	11.8393	11.2554	18.6984
TCONS_00029766	29.1769	87.8489	90.2232	20.5156	11.5608	14.1125
ENST00000521666.1	297.224	691.492	136.493	107.287	112.503	31.394
TCONS_00017321	55.3861	937.271	90.2274	75.1707	97.2406	69.4229
ENST00000456616.1	60.8454	97.0108	225.71	55.556	15.7057	14.4101
ENST00000418927.1	136.424	13.6326	1185.77	74.0076	148.817	75.9196
ENST00000504928.1	300.818	85.3394	1967.24	256.182	115.853	155.918
ENST00000533992.1	158.07	364.779	443.612	50.093	147.94	18.8089
uc003wgt.1	23.7373	87.8545	155.525	20.584	25.9531	14.1175
ENST00000595647.1	75.0697	30.4824	418.099	84.245	17.3465	17.3228
ENST00000586741.1	29.3449	202.068	16.7221	21.7982	17.3283	17.5754
NR_046332.1	33.2907	251.896	23.8276	28.9804	22.0718	19.7441
XR_243583.2	43.1582	264.922	22.6369	28.334	31.007	16.568
ENST00000439374.1	41.6559	156.957	169.037	31.967	25.6231	26.8165
TCONS_00001640	26.4488	907.973	73.6946	112.418	87.2611	32.5326
XR_427918.1	28.5013	209.139	96.9604	34.6893	27.3149	15.5249
ENST00000532579.1	39.1322	115.915	191.995	35.9426	25.1234	19.4824
ENST00000561547.1	22.8376	184.413	50.3296	19.7198	22.2591	18.1359
TCONS_00017372	172.271	95.6629	1364.44	196.393	75.8345	109.039
ENST00000428940.2	24.4488	81.5143	105.635	11.5637	23.416	14.5359
XR_241266.2	198.87	496.657	469.257	141.776	106.096	26.514
ENST00000526703.1	251.465	464.327	2095.81	243.92	266.067	152.399
ENST00000512624.2	36.5282	251.512	111.522	33.758	35.0706	25.4271
TCONS_00011882	31.8905	180.558	96.0952	16.1093	42.3511	14.3649
ENST00000429700.1	826.918	393.344	368.436	166.815	114.739	95.0074
XR_158919.1	44.2177	348.098	62.4161	39.9566	35.4594	32.6922
ENST00000458004.1	49.6625	42.0258	145.118	28.5408	13.3141	14.4491
ENST00000448412.2	345.742	22.3471	3862.75	662.676	156.394	187.976
ENST00000599433.1	78.0881	293.539	16.9495	56.033	13.2994	23.201
TCONS_00023210	65.3631	890.928	29.4561	78.5078	57.3069	99.7112
TCONS_00029698	85.7703	187.166	138.054	50.1024	34.8653	13.3383
ENST00000423466.2	30.0376	74.3173	49.5447	10.5769	12.6649	13.665
TCONS_00022111	276.823	5.88826	1465.27	348.356	31.3959	41.3828
ENST00000580873.1	85.3965	492.517	57.7904	48.2799	54.5483	50.3512
ENST00000429167.1	36.4213	112.247	39.1847	19.468	12.0191	13.917
ENST00000425820.1	108.783	188.536	46.3804	26.1396	40.9406	16.1855
ENST00000564834.1	34.5136	241.556	72.272	28.4363	41.5091	14.4894
ENST00000433882.1	34.574	306.185	12.7916	48.9686	22.1654	14.6115
ENST00000451449.2	88.1877	686.794	67.1324	96.9072	56.351	51.6973
TCONS_00017500	95.8422	7.74412	69.7234	18.4803	10.644	13.2816
TCONS_00003561	195.893	430.398	362.285	89.373	137.364	15.6591
ENST00000437593.1	105.663	481.026	546.308	70.4122	144.167	63.7747
TCONS_00019670	47.6581	78.3367	213.975	23.6671	40.8714	19.422
TCONS_00024125	534.542	3424.26	2631.99	819.895	525.177	282.825
NR_038964.1	39.8376	63.4062	194.545	42.1441	12.0517	19.3978
ENST00000437829.1	147.101	1906.81	48.0969	112.508	102.159	305.312
TCONS_00001266	194.341	1020.58	262.655	190.919	115.476	59.6594
TCONS_00013634	734.567	13.9376	40.7229	72.2486	31.4407	91.9599
ENST00000513406.1	133.735	1898.32	50.356	129.591	104.665	283.553
ENST00000544556.1	20.4657	209.461	40.618	22.8083	21.2808	23.542
XR_108904.1	23.0181	139.477	45.3174	23.9408	14.4806	13.566
uc010mes.3	13101.1	1010.46	1558.59	838.191	1691.24	1394.5
TCONS_00006549	306.079	15.8131	49.9957	53.1243	25.3686	14.9511
TCONS_00025704	50.4492	139.146	35.5957	25.1007	18.3492	13.2318
ENST00000527297.1	89.7015	296.775	6.2611	38.9478	41.1244	18.9231
ENST00000431705.1	75.0773	479.613	71.3287	66.2652	63.1652	28.4413
ENST00000585911.1	429.505	1921.65	705.823	210.872	382.312	178.469
ENST00000513492.1	123.796	46.5899	474.045	69.3654	34.1881	59.2645
ENST00000505646.1	331.34	86.6211	572.374	101.963	128.381	19.887
ENST00000448740.2	22.4856	153.208	33.9591	18.3829	21.6649	13.0996
TCONS_00024124	137.057	931.203	727.888	235.334	194.643	27.016
ENST00000573950.1	184.266	1102.18	21.2861	169.933	127.262	36.8795
XR_242672.2	117.235	272.453	5.57764	50.1275	26.7853	24.2185
ENST00000532098.1	170.269	1106.03	432.008	174.12	108.734	156.077
uc021xvv.1	1280.57	384.336	573.953	228.913	230.369	116.609
TCONS_00008035	164.774	4166.53	30.4079	652.936	420.568	48.9121
ENST00000316786.1	1788.23	57.048	3431.57	560.206	367.823	431.023
TCONS_00010984	199.882	22.4516	470.562	56.1121	40.3518	82.0649
ENST00000422847.1	63.6899	336.674	231.123	67.8762	72.7874	22.5765
ENST00000581958.1	155.578	1077.75	81.157	134.207	114.68	92.452
ENST00000523784.1	106.651	715.75	50.6661	102.164	65.5811	59.2379
ENST00000443971.1	64.7845	44.8822	391.128	65.363	33.072	32.0955
ENST00000450509.1	37.6458	344.629	119.379	56.9699	60.582	13.7335
XR_429011.1	36.7326	107.913	172.679	32.0572	33.5226	17.6978
TCONS_00022109	215.209	70.6378	1126.87	215.236	70.1248	87.1412
XR_247160.1	40.3292	4.26083	91.3343	10.0972	13.0958	12.6529
TCONS_00003822	30.8576	244.882	21.5524	44.078	19.3128	15.1592
ENST00000568425.1	54.3973	52.1703	96.2645	22.6662	14.6568	16.5397
TCONS_00012593	30.5217	77.323	56.9938	18.1827	12.9131	12.8519
TCONS_00021867	24.9295	475.182	13.8185	27.9235	91.0257	18.2911
ENST00000512213.1	66.9176	1017.26	60.5542	62.0974	114.198	129.522
eHIT000019759	646.235	19.508	53.7882	119.836	26.0771	46.6838
TCONS_00002153	191.99	311.24	715.921	121.127	114.295	92.4849
ENST00000513211.1	102.737	1647.69	30.5079	195.187	244.61	40.2468
ENST00000417262.1	94.7916	97.176	19.3012	26.5246	15.2194	15.2155
NR_103738.1	118.326	39.654	502.286	93.6963	56.2573	28.6299
TCONS_00025688	29.6427	104.07	20.5499	13.3516	12.7993	15.6811
TCONS_00022112	169.225	24.661	838.298	234.999	27.5218	18.1472
TCONS_00015115	110.426	22.6303	136.042	17.4136	14.7719	41.0516
TCONS_00021356	233.601	32.7417	40.0232	40.6982	27.9903	14.7193
ENST00000418372.1	168.241	18.6881	34.4334	23.2787	15.8162	21.3912
NR_027251.1	27.4355	86.2927	63.9871	17.2718	18.1745	13.1367
XR_242489.1	25.2346	24.4899	151.431	20.8148	17.5748	16.6534
ENST00000501400.1	122.176	146.554	15.5687	41.7461	22.1104	13.9731
ENST00000417384.1	91.6777	465.424	28.5944	97.9886	27.7337	34.8984
ENST00000562696.1	3715.44	126.423	1044.03	972.512	223.88	145.318
NR_038269.1	78.885	402.326	41.0976	70.3452	54.8524	18.7381
ENST00000593670.1	56.3244	293.834	50.9429	54.3068	28.2104	28.117
uc003nkj.5	260.483	139.554	82.783	64.0042	45.7653	23.4443
ENST00000443766.1	911.534	5750.7	558.947	581.019	913.988	497.882
ENST00000605136.1	52.551	40.6106	202.441	30.1985	24.9129	26.6386
TCONS_00020641	218.715	1255.15	930.152	425.853	149.769	89.3131
ENST00000455957.1	30.0492	126.345	113.106	38.2931	12.7897	23.481
ENST00000418499.3	362.293	2123.34	62.0526	212.341	266.623	226.65
TCONS_00023297	72.8514	423.729	80.9816	75.8318	37.5425	46.8688
TCONS_00021490	156.486	52.4841	5.80908	26.1122	18.5805	15.0379
NR_024560.1	30.0762	604.948	62.7963	29.4388	146.248	18.3962
XR_427141.1	22.5374	131.362	93.4533	12.9063	29.9299	26.0589
uc001vvr.1	53.88	399.866	29.5341	38.9444	75.8209	19.9929
XR_426677.1	23.1106	208.708	28.6294	17.6567	42.0151	12.9813
ENST00000513313.1	37.1462	11.6705	167.963	30.8513	13.0587	16.6343
TCONS_00014196	99.5921	542.33	40.634	87.8725	61.3111	41.7128
ENST00000440009.1	27.07	87.2796	28.3214	12.0388	13.8892	14.0711
ENST00000605570.1	217.808	78.4016	248.977	41.3063	78.9145	32.7782
ENST00000606674.1	112.389	590.646	145.018	102.022	90.1497	47.2823
ENST00000432120.1	174.324	413.467	237.499	41.5301	113.627	77.9091
TCONS_00011122	94.9899	1709.71	221.165	350.403	159.881	62.5606
TCONS_00001267	31.8438	213.241	52.0553	41.0552	19.3535	23.6894
TCONS_00020810	46.4836	182.333	53.6865	40.7629	24.2605	15.0139
ENST00000602814.1	103.377	387.822	30.549	61.3543	42.3343	44.1461
ENST00000436484.1	110.245	223.6	273.009	101.703	46.3872	23.9712
RNA147275|p0379_imsncRNA796	32.928	64.078	48.2793	15.7231	11.5108	13.9843
ENST00000436360.1	1081.67	14.9055	97.1584	132.27	115.188	91.4553
NR_038409.1	63.5117	664.148	20.32	82.973	70.2849	59.9472
ENST00000580884.1	98.2158	74.2023	615.076	82.1981	88.985	54.1018
TCONS_00015553	45.7905	365.425	12.973	27.3543	39.4877	54.5598
ENST00000427391.1	46.9961	45.6731	419.276	62.7608	40.8709	42.9147
TCONS_00013867	33.5459	69.8337	81.4159	23.1919	16.0364	13.8139
ENST00000455699.1	31.0054	100.942	40.7716	18.1448	12.5924	19.2196
NR_103549.1	371.968	30.1693	485.874	106.738	70.5686	79.5515
uc001twd.2	22.3597	100.026	17.3577	10.6158	15.2392	14.6468
XR_242704.2	174.651	37.2975	26.2355	39.0324	16.7756	13.2441
ENST00000610134.1	32.2683	83.1871	31.2089	9.84927	15.6535	17.2205
ENST00000514640.1	65.834	1052.87	61.4104	78.9746	123.619	141.888
ENST00000453790.1	52.799	367.245	16.0511	16.0141	79.1072	32.336
ENST00000547946.1	40.5192	247.039	19.7812	41.8195	32.465	15.8572
ENST00000559739.1	12.0134	149.866	38.393	9.9366	30.4971	18.3393
ENST00000427292.1	49.9897	258.491	83.1731	57.6861	43.4183	13.8548
ENST00000442482.1	25.7764	168.082	33.0209	29.6809	21.3511	15.5831
TCONS_00001268	39.7635	218.401	58.7608	43.6647	30.939	18.5427
ENST00000566366.1	15.4496	125.201	5.40465	17.9488	12.8163	12.1797
ENST00000577968.1	206.15	1047.44	96.7249	183.873	113.039	100.208
XR_427598.1	129.472	84.1277	798.53	151.03	68.9529	77.8286
LIT1884	183.957	56.8307	6.22389	13.8279	39.5797	19.5241
RNA147490|p0594_imsncRNA302	80.2704	325.984	63.8045	71.8016	28.4571	38.8013
NR_047568.1	61.9198	47.6536	22.6111	15.2781	11.3688	12.4828
ENST00000432194.3	11744.6	11687.3	11282.7	4499.85	3105.96	2671.12
TCONS_00006016	26.4389	96.5881	24.5552	11.3681	11.946	20.4506
ENST00000508111.1	45.6289	4.21987	156.667	14.6261	16.4549	30.2008
ENST00000461019.1	61.6984	529.552	23.5823	33.6588	101.108	47.7769
ENST00000564748.1	43.0402	95.3782	35.279	22.2051	15.6521	13.7306
TCONS_00013446	56.2655	43.4601	547.015	141.253	21.2406	29.7187
TCONS_00010992	399.321	62.8488	639.46	120.75	89.754	116.986
NR_109809.1	25.0049	20.5765	95.8196	16.4182	11.6669	13.9533
TCONS_00019713	1464.05	1537.31	2714.09	805.644	676.127	217.434
ENST00000520513.1	188.283	289.62	47.392	69.7947	57.1783	29.3561
ENST00000564287.1	269.285	808.211	223.766	186.17	146.245	54.853
ENST00000560912.1	36.1931	259.266	30.2314	14.306	67.4679	15.2266
ENST00000590137.1	31.7874	112.813	6.86615	18.2294	13.3528	13.576
TCONS_00019823	74.9155	867.298	227.387	107.708	142.819	98.3497
uc010yfc.1	350.684	24.2541	48.0464	62.0319	44.4677	19.876
XR_108305.1	503.087	30.9679	111.543	50.8775	126.589	15.9306
uc001vvo.1	52.2139	401.127	28.6462	47.1617	63.9154	33.4235
ENST00000537367.1	41.4594	307.405	20.2846	63.1934	19.86	27.7191
TCONS_00009823	2575.74	18.7847	160.814	273.977	244.979	308.897
HIT000341049	209.654	1457.37	175.036	202.883	188.136	163.115
TCONS_00017503	211.531	10.0113	176.299	50.74	30.3764	38.6897
LIT3547	193.602	877.93	158.196	218.568	107.601	44.1886
XR_427049.1	15.2009	130.211	9.8569	10.9918	22.9875	12.7931
XR_159061.1	96.911	51.6123	104.816	32.5042	23.1415	20.7304
TCONS_00022304	80.4235	1027.84	83.8852	232.532	51.3194	75.7087
TCONS_00002724	77.6193	170.582	58.9061	43.9904	28.4025	20.239
ENST00000422305.1	49.0924	128.919	211.295	30.1268	61.0149	26.6404
ENST00000568976.1	111.325	540.001	40.344	78.227	78.7827	53.4291
ENST00000567464.1	55.0784	111.623	47.8219	20.0651	30.6452	14.7185
RNA147140|p0244_imsncRNA383	21.4828	96.5166	20.6724	11.812	14.2306	16.2724
ASO2272	79.0761	65.2886	156.328	42.249	26.25	23.4539
XR_429567.1	303.318	1211.44	458.352	301.786	205.496	96.1713
ENST00000560818.1	1844.26	5694.17	8397.01	2828.71	1367.4	693.698
ENST00000557736.1	56.3559	380.443	5.40456	68.5173	50.9026	16.4005
RNA95658|RNS_740_131	46.3772	71.2562	92.1565	29.5773	16.6068	18.351
TCONS_00026558	12.558	101.095	16.6317	9.48054	16.0784	14.5768
XR_244589.1	1004.77	54.6891	137.539	158.28	129.34	81.1333
ENST00000439699.1	15.0126	57.8786	55.6368	10.748	14.9292	13.9465
ENST00000553119.1	327.115	1617.52	79.1994	227.806	212.037	184.8
ENST00000519753.1	60.0108	955.931	76.5354	127.041	135.435	75.6877
TCONS_00012745	152.81	784.772	92.0045	66.4937	169.251	82.988
ENST00000518009.1	44.0281	329.53	24.5561	66.8255	39.1524	17.5473
ENST00000499560.2	144.964	1064.75	255.906	151.389	176.424	127.567
XR_427795.1	35.226	363.461	130.062	45.0409	107.065	12.2644
TCONS_00015327	37.6312	89.531	41.5668	9.61549	29.3704	13.4952
ENST00000579981.1	66.6823	442.337	116.592	47.1296	99.2023	48.6354
ENST00000427798.1	724.18	4191.99	368.727	377.645	707.636	563.658
ENST00000609619.1	50.0752	208.638	104.703	53.7351	35.1625	24.5086
uc001gdo.3	41.5954	208.81	304.45	34.8854	88.2262	50.083
ENST00000431924.2	150.068	408	339.668	128.255	97.0969	55.0183
ENST00000561977.1	99.2503	85.758	65.6596	37.8042	20.5968	19.9277
ENST00000548760.2	419.6	1557.68	1362.7	188.699	632.392	224.003
ENST00000468575.1	109.63	88.165	876.281	63.9226	100.91	171.466
TCONS_00008754	44.7905	85.2861	16.4421	16.7699	11.7145	17.4024
ENST00000566814.1	43.0701	286.61	106.277	44.7365	60.5596	31.2478
TCONS_00001706	31.7476	68.9545	71.4887	16.8327	21.3238	15.8507
ENST00000599735.1	47.9035	273.124	91.7994	59.6464	57.5835	12.7019
ENST00000572821.1	69.2138	11.4922	41.4089	13.0797	11.1425	14.3216
RNA147125|p0229_imsncRNA356	73.2275	137.705	128.725	46.0043	33.6079	27.641
XR_427508.1	246.326	3183.33	122.903	558.11	407.518	156.312
TCONS_00023699	29.9842	123.272	13.7317	17.5962	13.1357	22.1875
ENST00000547492.1	142.991	651.548	119.059	123.939	112.004	53.7104
ENST00000521207.1	136.391	101.117	33.397	17.3247	28.2677	40.3603
TCONS_00006544	57.0135	23.0225	38.2981	11.4891	11.9992	14.0673
TCONS_00002400	123.108	685.397	41.5617	105.171	75.614	89.2994
TCONS_00010991	267.203	24.8599	295.492	59.3539	53.7758	73.5654
ENST00000525365.1	33.478	133.308	254.902	39.2183	80.6595	14.3138
ENST00000469070.1	237.045	514.233	744.901	83.1756	268.219	124.789
ENST00000431669.1	69.097	358.973	131.327	65.0332	33.6129	79.4577
hox-HOXD9-38	37.6736	144.513	99.5031	31.1244	32.7413	25.8256
XR_427024.1	427.179	4354.61	330.298	608.494	606.285	413.535
TCONS_00029955	24.1644	85.4164	201.781	21.1068	37.0962	40.9824
TCONS_00003748	24.6709	219.026	10.9226	16.1095	50.089	14.9577
ENST00000606566.1	35.0526	131.034	19.6032	33.375	12.7966	13.0905
XR_158815.1	86.0505	202.93	135.504	70.109	28.4917	37.4127
TCONS_00001662	228.269	405.2	970.053	171.949	170.656	172.597
ENST00000551271.1	51.4213	62.6478	87.2744	24.6822	16.8094	23.225
TCONS_00025600	428.616	49.7275	23.6835	73.5879	57.5974	30.1924
TCONS_00026734	13.0027	104.435	21.8633	15.5552	12.7486	16.5092
ENST00000413706.1	128.342	683.051	206.51	165.987	109.266	52.2873
TCONS_00001528	112.209	30.1752	17.6413	25.4928	11.1729	14.8386
ENST00000375987.3	135.145	80.0663	79.4606	50.319	21.8745	22.7197
ENST00000423473.2	119.046	495.343	45.1927	73.3239	71.1518	68.466
TCONS_00008381	28.0634	12.1126	127.329	21.6189	18.9891	13.5542
ENST00000609879.1	30863.3	39679	30966.6	15747.3	12198.5	4891.13
ENST00000547648.1	324.303	1391.84	118.258	257.286	203.933	133.629
ENST00000609118.1	53.9218	129.173	52.2273	32.5025	28.8206	15.0211
ENST00000609657.1	13.0413	92.1295	39.4941	18.3895	14.0178	14.6081
TCONS_00012040	66.2611	28.696	461.555	55.8347	55.3645	69.7857
TCONS_00023572	61.0697	67.8391	329.502	73.1919	46.3337	30.0166
ENST00000594976.1	21123.2	19559.5	14399.1	7800.45	4972.15	5200.59
TCONS_00004043	40.2694	23.6468	79.2533	17.1259	15.2289	14.4187
ENST00000534270.1	22.2276	73.9499	14.354	10.841	11.6514	13.6599
RNA147240|p0344_imsncRNA764	163.391	748.647	95.9034	154.508	102.678	72.79
ENST00000520885.1	231.654	15.5221	32.6932	39.3927	24.8077	27.523
TCONS_00010987	140.874	45.7938	391.683	100.863	26.0247	62.7084
TCONS_00019241	150.555	507.007	845.041	208.481	146.818	137.812
XR_427456.1	89.5239	40.7153	11.9185	19.3814	13.5413	13.8179
ENST00000420876.1	70.2336	814.522	180.099	87.394	153.782	109.178
ENST00000551881.2	47.2349	313.247	20.6241	39.4884	65.5811	20.3336
ENST00000322220.1	250.214	55.6616	37.2941	38.9444	53.8895	20.2572
TCONS_00025687	68.6742	128.448	50.9737	22.6377	29.0237	30.1055
TCONS_00029520	38.0003	61.3854	56.2499	22.2997	12.4756	16.5196
ENST00000445168.1	85.778	56.5289	330.691	64.8549	69.1929	21.9674
ENST00000563057.1	10.6733	74.477	52.5425	9.55719	23.0692	12.7961
ENST00000432268.1	2336	163.694	739.726	297.681	545.535	226.873
XR_429703.1	69.6403	91.0746	104.547	35.2387	26.9778	25.5358
ENST00000519691.1	40.8008	4.45593	85.5243	11.8107	18.6021	12.8603
TCONS_00028363	56.1569	106.216	15.4399	24.296	19.6903	14.8513
uc031pyq.1	34.8578	118.879	220.665	37.5481	71.48	15.0221
ENST00000524987.1	568.543	9941.65	2129.24	2343.49	1149.26	699.361
TCONS_00001448	16328.9	483.515	2429.37	1635.77	752.652	4009.37
TCONS_00003604	100.277	264.553	53.0722	75.6163	37.4493	25.9348
ENST00000566847.1	70.8789	66.3104	50.8242	16.8551	30.5471	15.2103
ENST00000554730.1	41.7229	148.599	114.639	32.4924	54.616	14.5544
ENST00000606238.1	104.441	762.076	72.4012	139.128	89.0877	84.9532
ENST00000445532.1	306.988	1963.47	572.665	297.38	338.849	312.572
ENST00000563515.1	95.6505	73.0034	5.66137	17.6114	25.4825	15.1041
TCONS_00009022	19.8663	410.752	70.9284	37.585	81.6482	48.2786
TCONS_00012190	8.23498	319.106	33.1824	13.9271	88.1444	18.5451
ENST00000443311.1	46.2661	82.5625	40.05	19.9075	19.2316	17.3691
ENST00000426475.1	21.3286	133.151	107.868	52.4117	15.8601	19.5546
XR_429136.1	26.1422	202.552	17.1071	23.3306	37.466	21.5637
NR_104173.1	73.7128	363.96	35.4343	78.4256	53.2096	27.0327
TCONS_00000937	31.7325	212.643	19.4977	40.8552	35.1151	12.5537
ENST00000583521.1	940.88	319.238	1169.98	276.719	305.699	233.708
ENST00000555108.1	34.7737	320.368	38.3748	54.9003	57.7549	19.5339
TCONS_00005066	209.593	14.5104	42.8318	33.9012	40.8601	14.9411
ENST00000526174.1	64.3964	451.459	63.2167	51.3528	81.85	61.4369
TCONS_00009153	209.419	299.835	179.13	103.691	40.8947	87.3571
ENST00000566974.1	29.9446	55.2339	91.0024	22.019	23.0458	14.3084
TCONS_00013551	150.184	360.352	350.283	127.833	90.9827	71.5675
ENST00000590715.1	53.2819	67.5124	59.1684	24.1458	22.4674	14.1044
ENST00000462383.1	55.8872	111.546	128.697	58.5668	24.4336	17.4459
ENST00000607580.1	199.36	280.265	200.179	93.7606	71.0679	66.0567
ENST00000580524.1	352.114	143.538	663.6	156.429	118.075	119.725
TCONS_00004240	62.0577	207.246	86.7121	42.6126	49.7301	28.8458
ENST00000559915.1	45.8811	179.278	203.53	90.2296	36.0191	19.8494
ENST00000586143.1	48.7668	250.08	39.8441	44.6015	44.2552	27.0632
uc002asf.1	85.6879	3385.3	114.419	920.108	265.631	41.8299
XR_108783.1	73.1977	42.7905	120.534	29.8671	33.7588	17.4847
TCONS_00029025	6490.26	302.058	457.013	890.674	789.641	805.985
TCONS_00021937	70.287	62.2332	70.2473	35.8024	19.8393	13.9436
uc003vdd.1	74.8918	93.8157	126.923	40.6427	38.8096	22.0016
ENST00000426037.1	159.264	822.178	168.845	206.174	116.763	71.8987
ENST00000439336.1	5301.21	787.091	2835.47	1111.76	1161.42	791.34
NR_104622.1	71.6037	112.51	14.95	29.4113	25.6289	13.4271
TCONS_00010716	1362.48	326.334	234.52	212.818	313.3	136.346
RNA146993|p0097_imsncRNA168	39.844	161.227	18.9862	34.1645	27.1804	14.6983
TCONS_00023909	265.278	864.718	1042.24	238.447	318.288	195.024
ENST00000315293.2	574.012	2858.51	249.853	248.765	407.281	619.289
ENST00000416221.1	637.886	1512.69	1336.02	400.097	428.35	379.575
HIT000303666	170.64	319.166	310.286	87.6273	130.233	59.7095
ENST00000452391.1	222.375	1217.56	473.863	180.413	327.528	156.424
XR_158807.1	33.8552	82.2098	78.0855	19.0727	32.5076	15.9202
ENST00000457853.1	119.896	672.874	137.738	171.986	78.3776	73.1566
ENST00000530690.1	385.054	3206	315.671	451.288	491.174	415.912
RNA147152|p0256_imsncRNA416	33.4912	82.6195	47.7626	24.7168	12.9697	19.3729
ENST00000609632.1	28.3781	130.225	52.4245	33.77	21.7405	17.9737
ENST00000608286.1	227.16	1094.28	99.2621	158.401	198.545	137.786
ENST00000576345.1	52.0312	191.283	226.719	80.3669	67.7269	15.6283
XR_246032.2	26.57	105.813	36.8002	17.7391	26.9612	14.28
ASO3662	23.5517	253.91	30.5245	16.3536	68.0777	23.1396
TCONS_00014020	34.1048	323.474	38.5881	69.5575	38.9836	29.942
uc031sim.1	923.658	331.316	200.02	213.821	206.508	88.3996
TCONS_00008002	64.8197	194.778	41.669	36.539	48.5187	20.2904
ENST00000609407.1	107.765	100.551	34.7811	31.4003	26.6542	27.1098
ENST00000598595.1	604.943	3181.18	280.921	289.348	465.754	672.566
uc011igp.2	50.3081	161.885	289.587	63.3384	55.101	57.8755
TCONS_00001644	2547	1366.79	353.804	569.737	389.256	540.665
XR_428231.1	39.3065	22.9834	166.336	45.9496	13.9557	20.4509
ENST00000454631.1	643.979	1592.58	1144.44	390.197	428.316	370.364
XR_428828.1	68.6987	121.409	39.4984	48.7674	17.8704	14.1935
LIT3316	550.998	2551.5	606.092	423.342	460.718	421.801
NR_038303.1	37.2949	7.16176	52.5512	10.2961	10.4661	13.4488
ENST00000485218.1	114.547	102.123	175.165	65.967	25.4047	46.8594
TCONS_00020459	562.149	64.311	145.625	127.034	65.0784	80.3159
ENST00000369491.1	65.2442	230.258	104.707	65.4137	44.0081	32.1756
ENST00000602192.1	22.72	353.38	9.47757	31.6847	78.1179	26.9884
NR_034151.1	88.8279	62.4983	13.3764	33.325	11.4878	13.6745
ENST00000414295.1	698.17	1271.03	445.925	389.335	172.027	298.821
ENST00000420598.1	443.161	3725.33	83.5931	491.375	546.11	478.094
ENST00000517640.1	57.9392	29.8973	23.2937	13.3682	13.0985	13.1837
ENST00000601913.1	137.736	615.149	226.35	198.279	99.7724	51.3864
ENST00000565162.1	24.9148	50.4671	41.7709	11.8172	16.093	13.8976
TCONS_00023434	14.5186	478.347	14.3575	81.5808	66.1817	33.3782
ENST00000421003.1	22.7346	184.104	101.301	57.5224	25.8771	26.6963
XR_428799.1	37.8407	273.195	76.3787	39.6427	77.7169	21.1515
RNA95014|RNS_96_196	75.7309	373.783	73.6566	83.3365	74.5498	29.3741
ENST00000558027.1	40.4993	235.167	93.1434	34.1275	69.4721	28.6375
ENST00000602684.1	113.569	236.626	67.6584	38.6051	77.2561	34.1916
ENST00000502514.1	206.114	5077.15	249.214	686.191	644.247	659.542
TCONS_00012886	111.967	487.554	117.637	114.366	90.4566	53.229
TCONS_00024285	953.023	197.238	117.491	214.073	157.013	85.8774
XR_426818.1	203.43	351.117	12.657	51.5848	128.023	24.9039
ENST00000427073.1	54.1796	55.3883	18.0524	16.6405	12.4985	16.8797
ENST00000608735.1	21.5374	52.471	42.1601	15.228	12.7787	13.9257
ENST00000607861.1	23.531	127.035	87.4911	30.5692	34.23	21.1629
TCONS_00014161	57.0712	158.609	84.4839	34.3695	46.8828	27.173
ENST00000565145.1	214.693	890.136	103.723	179.365	138.027	119.406
TCONS_00022125	131.24	332.724	443.389	120.879	98.9822	108.25
ENST00000418741.1	130.992	624.812	74.9602	82.8652	112.996	104.677
ASO2000	198.453	401.362	337.554	138.675	94.1521	106.372
ENST00000605907.1	193.989	16.2753	23.5393	39.6116	18.4714	26.5418
TCONS_00021241	59.4486	49.9906	79.5472	38.9834	15.1844	14.2696
ENST00000420819.2	221.954	97.1498	809.633	198.235	87.9488	122.807
ENST00000604239.1	59.5	43.3668	257.287	32.5329	56.874	41.1443
ENST00000513626.1	66.3804	12.2293	120.678	31.5169	12.5662	28.1641
TCONS_00029327	109.605	311.994	103.397	65.3724	89.8414	35.3974
ENST00000553791.1	30.7772	221.667	11.0539	27.7437	54.1947	13.8025
uc003ugj.1	16.3656	47.3205	54.8499	10.2207	17.7307	15.1305
ENST00000564167.1	19.0216	38.333	54.7375	16.7552	11.3264	12.6734
TCONS_00024585	91.2969	167.598	56.8939	61.8915	32.2199	20.7229
TCONS_00023449	64.6043	2874.2	99.4515	820.889	243.95	40.2847
TCONS_00020811	177.035	706.84	151.471	183.155	129.474	64.5088
XR_429568.1	298.219	1298.89	632.735	344.573	300.421	167.729
ENST00000447898.1	12.0111	122.107	6.5603	13.17	22.7723	15.3531
ENST00000431488.1	4635.51	294.197	828.408	895.468	706.155	498.242
uc003izy.3	28.914	215.734	9.33667	22.0527	18.751	51.8242
TCONS_00011243	21.7604	20.6503	88.7989	17.6597	11.9859	18.2216
TCONS_00026291	255.005	809.542	64.3343	207.692	90.1254	114.059
ENST00000582866.1	22.1545	151.788	28.4764	13.4762	35.3152	25.0718
XR_132648.1	19.7646	63.7018	38.1212	17.9195	13.1861	13.2749
ENST00000570282.1	63.7047	125.095	60.9128	40.944	35.5907	14.6802
ENST00000558783.1	53.2347	160.285	32.3114	31.5423	43.4001	14.8878
ENST00000548875.1	53.6439	282.197	37.9051	53.1846	38.234	45.329
XR_426682.1	39.3496	100.181	47.7596	31.5735	19.0717	17.8852
ENST00000609485.1	74.7769	814.23	115.32	138.968	193.913	34.8635
TCONS_00005211	54.0858	4.2553	74.9818	15.5119	20.2623	13.0714
XR_242648.1	747.496	3965.49	1493.77	1072.92	671.112	530.541
ENST00000562678.1	1967.51	293.383	228.643	470.393	266.638	175.831
ENST00000565137.1	59.902	97.0758	26.9433	30.115	19.887	17.4414
ENST00000551545.1	176.615	546.877	119.237	139.676	105.861	64.2168
XR_245777.2	52.7285	255.434	22.1944	50.5822	46.9645	23.9238
ENST00000449012.1	81.3951	86.0037	28.0837	39.784	17.4342	14.6939
NR_001317.2	66.3206	289.932	568.066	70.5936	137.551	131.929
ENST00000506933.1	53.3832	43.6103	46.2529	24.8378	14.362	13.5264
ENST00000560853.1	46.5559	337.189	20.2476	83.5693	48.476	16.6804
ENST00000456722.1	1808.39	25.5223	337.084	152.463	522.603	124.22
ENST00000603191.1	45.7184	41.1949	144.299	32.2903	36.3194	16.5197
ENST00000589365.1	1503.37	93.7533	252.618	149.847	394.705	136.524
TCONS_00009152	273.225	449.921	234.143	152.891	85.5989	114.017
HIT000076866	141.299	531.814	179.864	110.952	142.594	60.6557
XR_430499.1	43.6236	19.4306	51.4057	15.6927	10.5825	15.9075
RNA95691|RNS_773_126	109.011	4.50803	30.8206	18.1545	10.0647	25.0089
TCONS_00008555	256.355	168.302	1065.88	151.305	264.617	134.021
ENST00000564621.1	272.276	930.516	309.948	223.594	216.448	119.217
ENST00000451291.1	27.0797	172.692	40.7707	31.1991	24.0582	33.7044
TCONS_00019616	106.11	26.8523	38.5859	29.4734	19.0442	15.0026
ENST00000441053.1	41.6767	154.22	29.0828	43.3883	18.0749	21.9006
ENST00000592100.1	53.641	108.898	35.2557	30.354	16.0462	26.907
TCONS_00026735	29.2119	126.566	51.6119	26.6132	31.1532	19.1445
TCONS_00004207	64.0521	33.4667	49.1134	21.2972	19.2942	13.8059
TCONS_00016042	40.7359	78.7554	26.507	18.9662	16.2871	18.917
ENST00000473776.1	50.373	188.393	108.634	87.5626	19.9773	21.4268
TCONS_00008770	60.4808	142.193	133.419	38.4364	54.5032	31.8825
ENST00000441075.1	4904.89	895.999	2976.19	923.779	1467.32	869.257
ENST00000559841.1	16.517	83.7237	24.1097	11.4888	14.5042	20.2017
uc031rxs.1	1545.41	444.209	192.252	300.483	359.414	151.36
ENST00000419640.1	35.1065	86.3178	29.6418	20.0421	16.3964	19.7492
ENST00000455131.1	5735.78	454.814	758.013	819.903	1130.99	634.542
ENST00000535022.1	104.951	604.062	86.2447	89.8845	139.814	66.4565
ENST00000455791.1	482.244	1544.72	612.463	452.243	287.043	244.078
TCONS_00016404	71.8234	203.521	32.3918	51.0178	34.3834	29.34
RNA147710|p0814_imsncRNA608	1421.16	7410.24	949.458	1391.79	1089.13	1166.07
NR_033685.1	192.772	1316.77	500.326	314.512	271.631	163.359
TCONS_00016032	46.9781	117.036	72.5129	40.3879	31.3283	16.5151
ENST00000609304.1	118.605	780.082	154.63	162.444	157.728	72.7636
ENST00000526017.1	426.195	3249.56	198.858	497.025	563.668	385.759
TCONS_00009244	1083.89	60.7527	3850.55	998.399	753.11	116.163
HIT000271588	102932	67654.5	71703		22264.3	38155.7
ENST00000411879.1	18.8589	169.033	51.8463	33.3779	30.7009	25.6178
uc021phq.1	13.0054	78.369	21.3241	9.59171	18.0893	14.4868
XR_428413.1	475.037	339.353	167.508	114.904	129.712	122.968
ENST00000431923.1	46.6034	580.572	108.277	81.2577	140.103	54.2112
ENST00000428920.2	71.1195	112.949	112.054	71.8904	23.5336	15.6423
TCONS_00005067	338.702	16.2412	84.2491	39.5128	85.3851	39.9289
ENST00000607933.1	328.578	1163.2	256.709	263.082	184.508	209.034
ENST00000610085.1	23.3702	95.3767	35.7017	9.66639	35.3527	12.9887
TCONS_00000938	44.2048	210.77	45.5524	58.9616	34.5139	19.4103
uc010jfa.3	67.9409	38.9085	50.0632	33.1853	11.2082	14.6521
uc003dpb.1	273.234	24.3673	32.4375	65.718	39.4161	19.1259
ENST00000457890.1	246.053	2299.08	1684.78	920.382	244.223	428.583
XR_243387.1	104.214	121.259	131.608	61.5536	50.7211	22.2957
ENST00000553638.1	195.505	87.067	379.868	38.4323	144.746	66.984
ENST00000559025.1	103.308	3958.29	205.675	1297.58	264.583	50.842
TCONS_00023705	1280.69	2882.99	1447.19	1230.3	516.448	375.241
ENST00000603827.1	4437.32	683.165	2305.78	753.565	1318.51	737.63
ENST00000507251.1	818.383	1240.67	1338.46	607.172	431.708	248.242
RNA95284|RNS_366_174	292.505	32.777	52.3486	65.9964	55.6186	21.4886
ENST00000329743.3	50.421	593.672	116.08	80.109	145.031	63.011
ENST00000439494.1	15515	1089.2	4329.27	2005.22	4129.45	1801.53
ENST00000509363.1	44.8417	89.9384	106.273	35.3461	22.6204	33.4229
TCONS_00025984	76.0736	38.4041	14.0493	18.0964	13.5776	17.0971
XR_429556.1	1017.36	2299.49	1068.44	967.454	411.38	285.572
XR_426712.1	33.883	10.9227	53.4985	13.1155	10.3224	13.8862
ENST00000441033.1	585.722	439.498	192.621	229.389	125.603	107.651
LIT1981	148.138	49.9339	20.3815	49.988	14.8007	18.2155
TCONS_00023448	153.005	3535.27	295.72	1051.86	337.205	126.222
XR_429554.1	1039.41	2476.15	1150.61	1036.24	413.908	324.795
TCONS_00004374	160.101	546.896	207.502	84.1546	104.567	159.235
uc001gla.2	149.44	419.799	7.87383	85.2813	112.056	22.2738
ENST00000514288.1	250.8	1603.66	154.867	244.138	253.086	267.853
ENST00000512067.1	324.421	46.0902	703.749	246.803	134.717	27.6361
XR_242216.2	36.2402	59.9492	23.9637	16.2859	11.3787	18.1127
ENST00000587691.1	478.464	87.7447	111.001	97.532	81.0365	79.5163
ENST00000560518.1	109.092	665.98	143.393	111.488	144.645	93.8993
ENST00000590952.1	46.3208	388.265	108.827	67.1264	83.2	57.0949
ENST00000448857.1	418.312	3723.48	331.308	718.006	545.029	444.77
uc003txa.3	32.4525	111.51	48.9702	30.5255	27.4836	15.6625
ENST00000457407.1	44.6055	161.763	53.7573	32.3908	47.6463	19.3326
ENST00000584867.1	47.7253	15.9788	48.7136	17.3297	10.6559	14.9607
TCONS_00007987	31.6687	72.2664	17.3687	20.3773	11.8909	14.0812
RNA94930|RNS_12_200	726.945	3626.55	405.39	641.644	604.472	572.937
TCONS_00023563	48.3816	171.669	42.1116	57.5818	21.2362	21.6011
ENST00000606856.1	1790.66	2388.87	4177.68	1195.7	1003.71	1001.96
ENST00000510165.1	1087.88	61.3414	3678.16	990.584	734.031	125.67
ENST00000421648.1	37.5968	207.05	12.9835	48.712	31.6548	18.3929
ENST00000504280.1	130.856	295.534	1241.82	310.686	210.59	118.681
ENST00000541419.1	236.742	1133.29	604.673	347.268	260.215	150.138
ENST00000593559.2	118.331	604.064	346.911	208.069	103.48	99.2361
ENST00000521951.1	80.6376	10.7641	66.6067	16.0416	14.6253	30.0376
TCONS_00016600	376.68	2147.08	82.4577	235.279	242.172	524.088
HIT000247906	173.991	1281.68	214.722	322.319	158.279	161.689
ENST00000440377.1	2141.34	3103.72	3543.3	1190.07	1182.06	1007.9
RNA146084|vault_RNA_2_92	51.6295	54.5202	115.266	18.8023	21.8568	44.5134
TCONS_00028127	68.1753	71.3427	53.8674	34.5279	18.6116	21.3651
ENST00000513899.1	2103.13	53.5994	411.702	158.626	320.127	511.617
XR_109895.1	409.838	1626.45	148.774	209.138	402.752	230.675
TCONS_00022841	112.216	1111.58	442.836	179.407	194.49	268.77
ENST00000526411.1	42.2174	76.8412	54.1434	36.1306	16.8559	13.8489
ENST00000537961.1	79.6262	333.268	152.609	108.984	66.2991	43.0606
TCONS_00018436	138.399	135.257	120.822	71.298	44.0408	37.0012
ENST00000451392.1	82.9798	90.2905	400.425	96.4221	65.7089	59.4789
TCONS_00009860	94.207	301.557	122.282	78.9801	73.5925	47.6525
ENST00000425541.2	15.4681	88.4293	43.426	17.1385	25.977	13.842
TCONS_00008034	92.3287	736.144	44.8411	197.741	94.991	44.9398
LIT1550	218.947	952.09	131.441	206.314	121.053	176.387
ENST00000524499.1	221.068	313.429	183.642	88.814	122.421	66.7931
XR_428739.1	262.673	48.5012	437.831	78.0573	160.828	51.3031
ENST00000610262.1	20.8515	64.2842	22.8237	15.4942	12.0616	14.2718
ENST00000433232.1	177.201	1405.33	342.63	256.842	268.147	221.387
ENST00000523657.1	367.572	1373.38	150.669	364.081	298.539	70.8315
ENST00000417667.1	822.383	1231.92	469.381	353.421	361.4	263.813
ENST00000426899.1	111.852	466.999	42.6532	113.965	70.4739	56.5843
ENST00000531426.1	138.363	935.08	129.528	149.001	151.773	165.81
XR_428826.1	31.2992	312.74	117.056	62.2775	86.1841	30.4478
ENST00000506795.1	491.728	87.435	78.5563	133.63	95.7195	25.8871
ENST00000596954.1	261.873	122.909	332.017	53.7741	161.64	62.9644
ENST00000423008.1	203.591	754.183	337.469	227.928	180.447	94.691
ENST00000505775.1	894.065	65.9726	2886.64	802.79	590.566	101.432
uc003fto.1	58.0344	38.5011	195.424	32.258	67.2104	14.0004
ENST00000562996.1	134.105	307.667	152.329	74.9221	91.7093	64.3266
ENST00000428032.1	78.1295	35.1151	281.461	80.447	35.5661	37.4461
ENST00000419190.1	508.793	856.556	1856.29	306.672	657.229	289.413
ENST00000425916.3	149.444	138.787	327.181	57.677	99.8173	82.1141
RNA95986|RNS_1068_87	26.6925	118.137	192.86	52.5813	31.2644	47.7002
uc010bmd.3	619.403	1945.02	1396.44	420.155	578.374	545.62
TCONS_00025864	5643.9	150.778	486.606	752.02	787.6	910.862
ENST00000437621.2	235.59	784.254	342.34	215.188	204.311	112.088
ENST00000608402.1	32.1008	41.8819	46.6265	20.9069	12.7952	13.3675
ENST00000504301.1	865.154	578.459	562.271	236.16	423.682	123.606
ENST00000568654.1	225.208	1254.73	200.468	271.698	159.907	224.774
ENST00000414584.1	9450.16	786.159	2851.43	1482.08	2331.13	1303.67
TCONS_00003564	70.8008	44.8107	48.1309	30.6252	13.5607	19.8848
ENST00000504506.1	203.941	1237.22	45.7586	180.623	146.178	255.416
ENST00000556693.1	175.69	647.708	334.423	171.849	201.851	79.7008
ENST00000580291.1	262.699	1606.72	186.924	211.959	305.018	288.5
ENST00000535870.1	143.191	391.226	211.464	99.1362	118.532	74.5334
XR_171049.1	460.904	348.837	178.381	112.221	143.124	131.808
ENST00000471299.1	76.0622	129.863	39.0974	48.8627	27.9252	19.3907
TCONS_00026930	54.7525	206.048	29.1086	56.6113	38.2919	18.899
HIT000389550	39.1343	63.279	81.4893	26.9162	15.1412	30.1995
NR_034036.1	54.6375	79.7584	64.3333	45.4614	17.4177	15.2968
TCONS_00007063	88.9587	289.872	132.074	115.471	72.5546	13.0629
TCONS_00013975	21.4699	50.5743	24.646	13.2423	11.82	13.0947
ENST00000533039.1	393.043	91.8846	1719.8	296.469	332.524	242.092
ENST00000610185.1	46.818	272.534	60.852	75.832	46.5904	27.8882
eHIT000008370	41.3094	96.7193	27.6238	24.4903	23.119	17.8974
ENST00000451230.1	43.04	25.4024	46.2077	16.007	16.2815	13.053
TCONS_00026675	1113.21	75.7326	222.916	188.873	255.211	114.901
ENST00000534918.1	284.774	98.6622	15.853	68.8941	58.0491	31.2733
TCONS_00023895	181.116	209.032	212.028	98.189	72.8971	67.5341
ENST00000440665.1	1073.74	1875.41	2097.31	759.099	646.406	594.594
ENST00000524768.1	146.233	616.277	201.94	171.405	141.963	69.3116
ENST00000449448.2	124.899	25.1118	37.769	36.3497	22.4151	15.7499
TCONS_00000513	74.5678	602.434	172.191	137.656	152.049	47.281
RNA147233|p0337_imsncRNA760	187.045	930.574	128.222	190.869	168.232	135.623
XR_428827.1	104.377	181.293	134.892	70.3588	58.4775	38.2777
ENST00000514114.1	77.2895	695.835	43.2925	69.9896	92.8418	161.675
TCONS_00015362	603.923	28.4198	506.693	99.5859	169.493	184.126
XR_430056.1	201.715	12.678	17.1175	33.9286	36.791	21.398
XR_110349.1	49.4841	73.4691	37.821	26.03	23.604	14.3555
ENST00000442293.1	4758.38	755.42	2443.6	856.48	1517.19	794.437
ENST00000442332.1	41.4869	57.4722	40.0647	27.5849	11.4135	16.3527
ENST00000604156.1	129.45	399.725	609.603	121.943	233.31	98.221
ENST00000602951.1	71.2652	173.348	146.973	45.9898	57.0224	52.953
ENST00000590978.2	97.4861	100.176	108.895	49.1003	36.7323	36.2964
ENST00000603948.1	2321.32	511.391	2179.81	637.103	735.57	626.104
TCONS_00006636	635.252	658.387	347.544	298.655	168.165	187.791
TCONS_00020322	421.867	1910.1	567.157	297.571	506.06	352.89
TCONS_00018192	20.4121	101.189	44.3363	18.0295	24.688	23.4938
ENST00000511029.1	1890.94	504.091	288.515	402.915	422.829	246.118
ENST00000594818.1	56.2154	74.7548	64.4798	36.8255	25.2773	15.986
ENST00000449258.1	267.635	51.1034	83.209	78.6776	57.0515	25.0405
ENST00000430188.1	174.583	57.9713	442.684	62.3897	147.408	60.3318
ENST00000597775.1	167.017	605.988	376.604	253.351	93.3981	113.462
TCONS_00005626	97.0077	22.1181	300.483	51.5696	22.4269	94.0649
TCONS_00000867	37.1001	132.56	44.2014	23.396	34.3436	27.9195
RNA147406|p0510_imsncRNA84	71.8281	247.763	52.4398	46.3583	75.0885	27.6212
ENST00000551135.1	37.18	57.2736	23.4673	15.214	15.0241	17.0772
ENST00000606288.1	178.258	68.5602	34.5386	43.614	21.0376	48.323
ENST00000454861.1	1426.42	4412.48	1059.67	759.376	786.973	1224.07
XR_110219.3	42.7216	74.8938	28.2339	25.8396	12.0131	20.7884
TCONS_00023234	59.4746	265.787	43.4286	82.3676	39.5824	26.2975
ENST00000558343.1	152.617	21.2791	31.1705	44.683	17.4866	20.3106
ENST00000429443.1	61.0253	52.2343	55.6815	38.8004	14.2632	14.8991
ENST00000445226.1	22.4521	85.0421	42.5789	22.5062	18.9969	18.8794
TCONS_00010530	41.6114	491.282	187.839	56.9708	218.812	14.244
XR_108888.1	225.586	39.7732	173.726	50.0702	74.6444	51.9894
XR_158766.1	350.689	744.924	624.208	116.994	399.443	175.863
ENST00000429053.1	225.033	835.1	213.627	147.4	239.359	125.994
TCONS_00001307	46.4492	43.4785	33.6932	20.8737	15.7477	13.1846
ENST00000517550.1	86.5281	374.587	24.9184	80.9433	67.4037	47.5812
ENST00000523905.1	321.189	236.051	340.496	157.911	137.436	66.5986
ENST00000556200.1	53.9621	195.444	125.231	30.6863	63.8112	56.653
NR_103848.1	248.278	20.164	5.43319	85.3106	11.1599	14.0639
TCONS_00022702	101.193	119.115	62.0962	65.9869	24.9622	23.054
ENST00000423737.1	88.5356	315.057	46.1746	97.3292	31.9224	52.4748
ENST00000437561.1	558.664	72.3932	151.917	101.811	144.045	70.9229
ENST00000375206.2	110.043	580.498	34.5696	97.7612	78.927	116.72
ENST00000560882.1	195.503	6146.56	539.391	2190.55	478.985	116.9
ENST00000308604.5	4483.7	671.122	2203.54	800.582	1404.87	775.803
ENST00000439050.1	44.9146	386.44	83.6178	106.318	49.8649	52.4638
XR_244536.1	93.4148	102.191	190.982	60.0369	42.5744	54.0979
ENST00000441338.1	63.9711	61.3582	50.5113	36.6079	13.3291	21.3604
XR_109875.3	73.9646	31.242	65.8197	33.193	21.9227	14.242
XR_243791.2	147.353	1026.93	81.3573	169.627	234.27	105.413
uc010wid.2	68.9193	133.465	17.9634	41.7713	23.2031	24.5607
ENST00000409139.1	2406.98	699.599	2291.15	664.039	862.739	667.725
ENST00000443662.1	669.272	2755.57	394.015	531.469	409.74	611.942
ENST00000548109.1	48.3971	54.4517	65.099	32.8827	22.3763	13.1195
ENST00000440004.1	27.762	36.8114	29.3094	13.3575	11.2199	13.6466
ENST00000446884.1	272.289	11.2793	97.5377	56.4543	55.7937	42.9337
TCONS_00012225	168.304	34.5007	32.8136	42.4171	40.5353	13.0322
ENST00000436326.1	1423.25	4825.14	1205.89	814.22	871.244	1351.53
ENST00000566000.1	81.1463	97.5758	134.169	49.7953	49.5065	28.2553
ENST00000383038.3	56.453	312.859	18.2388	49.8905	65.2611	42.8613
ENST00000434398.1	32.9244	26.7285	213.742	69.7978	18.8768	22.8109
ENST00000414654.1	51.9501	238.335	16.0524	38.4479	44.7617	41.7286
ENST00000601578.1	115.606	22.591	29.9612	43.0385	10.965	14.6035
XR_428500.1	362.533	2637.77	113.956	348.773	410.958	510.918
TCONS_00023676	40.1367	59.68	26.8597	24.4332	11.6938	15.5658
ENST00000418941.1	27.424	54.9489	59.5686	17.114	15.4877	25.3278
TCONS_00029762	41.3154	98.1526	77.5215	52.3083	17.2783	18.9738
ENST00000607607.1	73.2184	90.8997	212.25	80.5622	52.2721	20.8133
ENST00000549877.1	265.939	1164.91	232.889	176.147	287.672	215.43
ENST00000522132.1	63.7927	47.0616	123.546	51.7237	27.4773	16.5442
TCONS_00010826	360.519	25.0161	54.626	73.7982	75.604	30.499
ENST00000513868.2	355.722	11.2306	239.114	59.0645	85.2178	103.463
ENST00000418968.2	251.791	19.1862	38.9308	43.8574	41.9391	40.895
ENST00000424931.1	22.0032	31.8616	73.2625	18.1087	14.1621	19.7382
ENST00000512617.2	88.9821	14.1301	61.0658	16.4793	35.3748	15.332
RNA96147|RNS_1229_65	73.6983	250.145	50.4229	82.926	35.785	34.5705
ENST00000517641.1	356.882	3879.96	74.6114	794.465	500.51	472.127
ENST00000608694.1	507.113	1164.96	1780.7	336.357	587.377	491.637
ENST00000420226.1	81.395	148.152	109.357	38.6906	56.2935	43.9546
ENST00000515692.1	135.423	63.7818	66.4166	64.3471	14.559	30.2424
ENST00000520034.1	145.244	73.9182	38.4646	41.4051	37.1754	27.311
ENST00000413202.1	4882.8	682.876	1967.73	829.161	1448.55	818.868
XR_429514.1	217.703	995.496	72.4415	234.925	158.894	134.84
uc001oou.3	99.3518	1219.77	69.6322	111.927	363.749	95.3876
ENST00000437857.1	41.6906	161.796	44.5697	55.7944	27.8444	18.3647
ENST00000573982.1	1180.14	763.234	200.192	221.272	458.526	201.951
XR_244715.1	46.143	113.531	38.0707	44.4833	23.9178	12.9794
ENST00000571305.1	20.3054	49.0001	49.1097	23.3081	12.2993	13.1341
ENST00000515419.1	584.257	2136.87	123.32	329.457	412.844	429.426
XR_426886.1	144.083	256.132	417.807	76.2066	188.172	72.5969
ENST00000427049.2	37.9046	86.9947	134.324	65.0799	12.0341	29.7124
ASO1677	13.487	62.5685	28.4792	13.2901	15.7118	14.1233
TCONS_00023293	1764.05	5669.45	2169.97	1161.35	1364.47	1437.11
ENST00000450936.1	30.1344	37.5301	44.0273	15.8436	13.239	17.0221
ENST00000524619.1	65.4989	554.677	61.2724	59.8489	169.949	51.6034
ENST00000578585.1	10296.9	2717.67	7026.6	2656.81	4779.32	841.076
XR_108485.1	57.2219	343.382	55.5774	64.5053	92.0405	31.8735
ENST00000600529.1	51.528	103.364	22.7494	21.2565	28.6937	23.4929
TCONS_00014855	566.783	21.1577	328.856	101.617	126.348	151.111
TCONS_00019347	52.2894	93.1589	92.8077	54.0523	19.7085	24.8229
ENST00000590318.1	387.495	2578.12	433.115	540.924	573.324	292.151
TCONS_00022740	689.097	1364.56	684.301	438.661	343.02	351.522
ENST00000523364.1	120.682	1245.94	19.9461	110.566	430.12	33.5929
ENST00000499203.2	49.9667	216.587	39.1613	59.6096	47.1532	19.9014
ENST00000582120.1	71.9308	27.5722	53.0708	33.5015	14.0567	15.678
ENST00000608759.1	59.9484	69.9928	252.347	34.6659	76.2568	47.5953
ENST00000455229.1	742.68	143.765	33.7412	181.196	157.155	43.7477
ENST00000509360.1	20.517	67.046	15.022	13.8103	13.1078	15.6952
XR_110617.1	26.449	87.0445	26.8305	14.7529	18.6697	24.8939
ENST00000425254.2	144.169	1476.42	174.647	265.901	288.124	192.448
TCONS_00009070	207.516	91.1292	363.466	111.833	111.112	52.3958
TCONS_00016398	28.7624	171.062	62.9708	77.5686	16.8583	14.9374
ENST00000507361.1	38.4715	24.6549	31.6263	10.2204	10.9896	18.2419
TCONS_00009369	15.8305	69.8261	116.742	56.6604	12.2801	15.3517
NR_034002.1	191.904	718.103	134.299	114.145	183.145	137.732
ENST00000556652.1	56.235	34.1301	31.3193	24.3429	12.3075	14.1145
ENST00000423716.1	34.6859	48.1931	48.6432	22.5598	19.6444	12.7045
TCONS_00010405	42.1996	15.4325	89.9631	28.9321	13.3016	19.3959
NR_046247.1	16.0319	72.9806	52.9931	29.2726	14.0704	15.9562
TCONS_00004010	57.7578	160.051	46.7537	53.4928	37.8131	19.2285
ENST00000606988.1	25.7827	29.9788	47.8083	9.7135	19.5845	14.0661
ENST00000424474.1	8414.42	18760.4	11714.3	5686.48	4122.88	6476.86
NR_110292.1	10.3201	58.3555	37.7882	9.60947	21.5034	13.4736
TCONS_00018994	22.2653	45.0842	18.778	9.67337	13.3321	13.0838
ENST00000342892.4	24.9668	35.1712	41.9182	16.3418	11.6151	14.8321
XR_242748.1	85.7545	31.0529	11.1197	21.1276	14.6221	17.9266
TCONS_00001406	414.147	1039.9	404.398	234.961	289.057	256.397
ENST00000398043.2	199.151	597.762	1217.53	177.289	308.522	360.267
ENST00000537478.1	147.406	660.464	92.7608	147.169	128.56	102.685
ENST00000558071.1	1304.36	3238.82	1406.63	1443.24	601.172	455.91
ENST00000448208.1	193.59	397.12	283.399	130.046	162.885	74.4917
ENST00000320322.2	172.375	23.0008	26.5144	45.9313	20.7046	26.6741
ENST00000553153.1	83.1617	502.144	20.2127	78.5136	128.268	47.9029
HIT000262830	713.699	2143.36	986.745	350.653	906.735	360.926
nc-HOXD4-28	226.301	816.502	193.25	160.238	247.485	112.74
TCONS_00026648	58.4697	65.9025	154.529	76.7141	27.6564	13.2238
ENST00000579836.1	41.783	105.595	39.0797	42.0773	22.5262	14.0516
ENST00000514752.1	101.082	40.6588	233.207	42.4245	88.8972	26.9328
ENST00000524978.1	274.889	891.931	332.884	267.734	245.578	119.77
XR_245231.1	902.717	349.168	123.373	310.838	145.452	124.382
XR_429555.1	2302.97	4684.35	1750.78	2249.85	1060.01	380.722
TCONS_00019643	64.2301	186.004	76.135	37.7888	69.7454	30.3382
ENST00000607241.1	32.9122	68.2737	32.3065	24.0773	16.9579	15.3623
ENST00000431500.2	75.6731	260.213	71.855	93.3433	50.0199	28.9839
ENST00000487884.1	50.3617	66.9938	62.9107	37.3903	11.301	27.5059
ENST00000448247.1	40.7396	166.827	77.0916	34.7044	42.7198	42.9077
XR_427054.1	117.463	329.728	18.8042	57.9324	124.665	14.448
ENST00000432308.1	93.6458	366.266	280.309	113.354	115.447	84.2491
ENST00000444939.1	33.982	99.3951	59.5608	39.9925	24.7967	16.8083
ENST00000354527.2	69.7691	81.6675	33.7561	31.9203	31.1809	15.2618
ENST00000609881.1	56.4956	70.2112	26.3686	31.4639	15.7312	17.5947
ENST00000421055.1	42.0601	83.7633	70.2565	26.4299	35.8712	20.7384
ENST00000605281.1	43.397	88.5071	88.2527	57.4689	17.3188	18.4745
TCONS_00019642	34.8757	117.574	59.9531	26.061	47.4859	16.4527
uc002ilk.1	239.544	687.39	315.996	184.321	229.938	112.465
ENST00000568827.1	649.67	84.1356	147.929	140.79	151.459	81.807
ENST00000560662.1	380.318	1007.91	466.824	398.307	220.6	168.278
TCONS_00003827	144.685	14.8352	52.4558	45.2731	28.3569	16.3374
ENST00000591484.1	34.0671	105.183	43.641	21.3802	41.2196	15.0268
ENST00000412068.1	283.444	34.9407	54.4401	56.8389	69.1324	32.2914
uc004aco.1	135.38	483.57	68.9419	67.6555	104.03	120.419
ENST00000456091.1	73.8738	45.7038	37.7609	22.207	19.198	25.4153
TCONS_00026159	37.5097	70.8476	49.7488	27.6769	14.7789	24.7389
TCONS_00020413	40.6364	366.283	89.3376	110.408	60.6607	39.8864
ENST00000569378.1	38.7228	60.6317	69.6563	35.1772	15.8519	20.8403
ENST00000519870.1	39.8155	140.124	30.0677	48.5896	25.9244	14.8417
ENST00000580459.1	162.959	340.181	162.573	101.254	118.484	63.5198
XR_245868.2	18.29	64.574	18.9369	17.3142	12.1533	13.855
ENST00000607297.1	42.9105	63.8634	39.9539	27.3428	19.0461	16.0758
ENST00000560029.1	74.661	369.502	51.9141	59.2675	106.239	45.686
TCONS_00007948	71.0292	55.988	33.4868	31.9908	20.2655	16.0923
NR_110001.1	46.6937	30.2682	30.7122	12.5435	11.5074	21.8037
RNA95030|RNS_112_195	56.1064	30.1708	102.975	49.9106	14.5777	16.1078
TCONS_00021520	1194.53	2383.42	2094.26	896.418	999.001	521.183
ENST00000603265.1	283.76	1255.39	125.11	245.56	257.529	206.696
ENST00000594230.1	40.3615	133.505	6.21272	20.6897	37.3203	18.8579
TCONS_00023188	188.404	5553.44	513.538	2096.89	463	110.873
TCONS_00001340	48.0547	85.6204	46.9964	45.8778	16.9537	14.3414
ENST00000595494.1	19.0995	83.499	13.8806	16.4553	18.1353	15.1896
ENST00000432818.1	2335.47	766.201	2179.03	679.36	869.635	707.958
TCONS_00007370	26.723	75.1577	40.5849	23.45	24.8407	12.6056
RNA96090|RNS_1172_74	32.8683	64.4883	34.0366	23.7699	11.4778	20.9664
ENST00000604760.1	123.429	403.282	231.426	160.189	98.1365	66.1819
ENST00000463275.1	86.6842	57.2604	394.456	90.0864	77.235	63.5902
ENST00000444301.1	2952.05	721.17	1896.94	773.361	847.914	768.668
ENST00000506093.1	42.829	251.742	37.3906	53.0619	52.6536	36.8117
ENST00000413650.1	2306.81	7159.83	1384.41	1459.78	1712.63	1487.16
ENST00000552541.1	38.9575	50.8487	32.2716	21.4231	12.21	18.8104
ENST00000451016.1	44.6946	80.5548	47.8919	37.8977	19.1165	17.3886
ENST00000609399.1	39.4335	102.342	47.7559	12.2554	48.1474	21.1964
ENST00000442636.1	52.4641	121.6	27.9548	30.1723	34.4836	22.3363
ENST00000423460.1	40.4015	499.999	43.9293	86.406	104.146	61.1453
ENST00000414911.1	21.7401	29.8215	40.8983	15.4776	10.997	13.3939
ENST00000532766.1	342.868	680.409	71.024	229.045	159.843	83.2626
NR_027697.1	1204.39	2182.85	2379.48	1105.95	741.749	641.952
TCONS_00015498	555.57	28.405	207.779	75.3507	95.2947	171.188
ENST00000513771.1	47.9203	58.2083	38.629	17.6129	29.5238	15.366
ENST00000606221.1	116.343	378.234	32.3157	100.374	66.177	60.9816
NR_109815.1	25.2989	154.86	20.706	11.3512	31.6915	43.6998
TCONS_00016514	1744.91	1089.4	544.321	422.491	677.707	359.431
TCONS_00022123	63.2542	378.232	59.9645	81.2539	87.9416	47.5003
TCONS_00016616	42.7757	55.4268	57.287	34.9631	16.5049	15.7423
TCONS_00003933	78.1891	285.102	182.173	142.362	53.9799	39.668
ENST00000456346.1	29.6754	33.0905	32.455	11.6581	16.4693	13.0934
ENST00000424434.1	152.408	267.442	20.411	90.5895	80.234	19.8786
uc011kjl.2	475.803	1947.19	851.058	302.486	628.358	487.543
ENST00000578802.1	125.175	414.388	53.4771	158.949	68.1917	29.8578
ENST00000436974.1	30.1029	141.808	26.6462	33.5256	26.6443	25.935
ENST00000538641.1	723.411	21.758	39.5	123.539	115.527	101.238
ENST00000548900.1	7303.92	1186.69	1231.77	1763.39	1917.18	541.662
ENST00000416890.1	608.755	75.6172	149.494	112.156	159.947	90.1625
XR_427912.1	24.8219	82.1279	31.3082	18.5934	21.7756	19.7324
ENST00000421614.1	28.8091	32.9301	23.017	12.3863	11.4519	13.0524
uc003qls.2	70.9852	184.499	49.5701	57.9274	39.5826	35.3202
ENST00000524052.1	269.577	381.387	215.314	155.086	172.52	49.627
ENST00000560813.2	66.6203	100.479	36.2146	38.6002	28.8075	21.1337
TCONS_00023971	189.067	5560.56	251.142	2014.3	487.967	111.412
TCONS_00011760	26.2366	67.0554	38.4781	18.3676	18.0212	21.0467
ENST00000550512.1	268.409	1162.73	215.984	173.635	306.136	238.491
ENST00000412378.1	26.8009	80.0027	49.7658	15.0452	38.3676	14.8637
ENST00000576871.1	70.0127	281.69	78.5862	101.423	59.6169	26.6238
TCONS_00018704	38.0419	260.676	71.5563	79.5118	33.9377	48.0412
TCONS_00026520	81.5607	21.732	40.0678	34.496	11.1558	16.8745
XR_245776.2	53.8533	112.756	77.1086	70.8739	21.1863	14.3159
ENST00000521687.1	672.307	2493.74	274.729	585.91	479.326	438.017
uc002bhg.5	161.671	621.394	477.459	129.932	208.23	212.89
ENST00000575404.1	108.68	340.373	105.402	117.618	83.1838	41.7857
ENST00000519134.1	91.1401	14.6373	7.83779	22.0731	11.4323	16.2113
XR_427601.1	40.9077	118.933	36.9216	52.0364	21.2914	12.8146
TCONS_00018737	58.9729	251.742	172.684	121.388	47.1997	43.0802
ENST00000578660.1	61.6182	81.41	82.0033	37.1305	34.5613	26.8993
ENST00000608142.1	886.406	3200.23	218.885	793.129	543.955	550.491
XR_246204.2	1645.59	768.693	195.715	322.461	636.736	185.817
ENST00000513219.1	42.8782	60.7805	24.1664	24.4544	13.011	18.6181
ENST00000506329.2	41.6302	89.7614	14.6556	18.4284	16.3868	29.2803
ENST00000533941.1	43.8827	20.5774	49.3479	26.2944	11.156	12.5035
ENST00000430801.1	47.9167	146.502	276.697	37.0678	80.1584	89.5622
ENST00000415530.1	39.6837	60.0687	260.18	61.4108	62.523	34.0596
ENST00000561876.1	71.7231	83.2451	89.2148	52.5047	27.4167	27.3793
ENST00000453273.1	5200.23	457.459	1014.31	1211.73	859.298	861.594
ASO1629	19.6022	77.7639	78.0792	17.3212	27.3036	32.5178
TCONS_00003611	181.498	443.306	249.212	78.1407		178.119
uc002bkc.3	590.428	2420.42	916.745	446.238	675.409	606.473
RNA147647|p0751_imsncRNA533	46.7687	40.8464	99.5976	27.2017	29.2428	25.968
ENST00000591629.1	107.88	260.121	134.739	55.8857	75.0328	90.3991
ENST00000522875.1	534.668	12.0157	192.127	82.8653	117.904	124.642
ENST00000519040.1	78.8478	236.96	282.989	88.9572	70.8201	103.97
LIT1320	739.929	371.446	629.213	172.635	268.966	325.437
XR_109894.1	139.726	575.693	33.5717	75.3088	188.49	66.2771
ENST00000550177.1	117.573	21.0158	13.4029	30.106	24.1379	12.8152
ENST00000456125.1	51.8257	80.6491	70.2352	47.261	26.8887	15.3045
ENST00000415338.1	102.047	115.175	22.6847	59.948	30.5935	15.3478
TCONS_00023725	149.759	46.2826	6.05492	57.3642	11.3284	20.5187
RNA147678|p0782_imsncRNA568	725.849	178.469	148.099	161.657	151.037	152.085
NR_033827.1	90.8979	575.543	186.249	143.583	145.937	87.0541
uc001opq.1	3025.17	17922.1	3127.25	3798.61	2540.85	4294.23
uc002hhw.1	32.8982	68.7009	41.3449	28.7792	11.66	22.7241
ENST00000489259.1	41.0512	32.7888	100.28	26.7225	22.6862	27.5598
TCONS_00023414	45.9772	170.729	83.8942	80.1316	32.5224	20.3516
ENST00000601148.1	967.832	317.997	1109.32	452.207	272.359	335.325
nc-HOXD4-30	51.3009	155.842	32.6247	42.9734	49.5176	13.6419
ENST00000548872.1	16.523	73.0584	12.0072	10.8421	19.2817	14.8564
TCONS_00017322	35.4343	136.049	36.582	41.8037	19.7005	30.6956
ENST00000437032.1	57.0178	25.6019	21.3522	12.3103	19.4742	14.2925
ENST00000533220.1	83.1416	431.077	186.211	84.4496	168.087	58.2352
ENST00000561413.1	1517.44	100.503	255.348	220.048	434.534	176.788
ENST00000442130.1	117.068	387.601	241.713	117.991	117.514	95.9045
TCONS_00001813	71.3904	86.8562	68.2344	41.7889	40.2217	18.5762
XR_109313.2	51.6464	69.0764	81.7913	40.9046	15.935	33.2406
ENST00000416684.1	85.8624	176.307	56.8275	71.8446	33.3698	36.7501
ENST00000508877.1	361.426	545.061	1026.91	277.765	315.547	267.333
hox-HOXA13-27	54.6454	26.0726	155.092	53.6676	29.5651	21.7564
ENST00000579745.1	182.944	71.3993	61.7113	73.7993	34.048	32.8978
TCONS_00025013	128.782	36.3882	27.1424	30.2335	41.4098	14.0086
NR_109974.1	323.254	76.3634	24.8102	69.6404	92.5495	26.9011
ENST00000517838.1	1206.11	150.329	971.523	244.811	375.001	417.457
XR_158811.1	125.855	330.165	359.198	175.08	132.249	56.0668
ENST00000507803.1	27.6562	121.663	48.3564	25.4044	34.2093	28.5368
ENST00000546959.1	84.6879	292.801	66.0747	67.8496	62.0609	68.0053
XR_109812.1	40.0983	154.887	32.2681	45.2696	37.3	18.8505
ENST00000607510.1	37.8292	113.752	76.4012	39.9717	44.5608	17.2502
RNA95842|RNS_924_107	148.855	337.416	400.181	134.993	131.313	129.469
ASO3758	53.0315	219.263	82.5181	66.6132	60.572	31.3176
ENST00000537095.1	77.6794	19.9027	21.3724	28.1816	11.1399	13.823
ENST00000607376.1	276.567	429.798	213.948	129.084	162.408	119.776
ENST00000435434.1	105.562	53.7521	61.5841	56.0595	18.466	24.1901
RNA95841|RNS_923_107	43.7327	48.4632	66.1787	30.6749	15.7825	24.3188
TCONS_00025331	62.2143	377.953	56.186	57.6987	113.653	50.5471
ENST00000580756.1	121.84	15.5157	22.7135	45.2158	12.8441	13.5075
TCONS_00029768	45.7913	124.405	37.8258	47.3161	29.7449	15.9711
ENST00000415195.1	116.952	344.47	87.4949	165.827	61.0042	18.6599
ENST00000425412.1	286.23	723.005	329.611	164.103	235.93	198.776
ENST00000559026.1	31.4207	284.779	33.1499	21.8123	82.8417	51.6692
ENST00000420821.1	60.7357	41.214	63.8564	42.5785	18.1995	13.4592
ENST00000605499.1	33.5853	34.4776	36.539	15.0195	11.3152	20.5292
ENST00000517910.1	78.0689	101.341	42.6102	43.4442	20.4477	35.579
TCONS_00013641	276.873	694.236	630.8	319.938	182.32	216.202
ENST00000511547.1	73.5553	395.975	35.1538	63.7858	85.5762	77.0484
XR_108307.2	135.132	101.228	477.85	116.561	99.5611	104.386
TCONS_00001041	63.071	517.173	86.6501	132.677	120.929	45.7734
ENST00000606011.1	88.4322	360.871	120.124	88.3985	92.3808	75.0146
TCONS_00023833	177.064	514.705	23.2001	139.84	94.2854	87.2615
ENST00000521159.1	49.2694	169.279	29.5676	53.803	17.8663	39.9087
ENST00000514905.1	245.447	1073.12	107.434	208.847	241.881	190.785
ENST00000567770.1	354.069	59.4418	59.3452	100.872	56.6451	55.3286
HIT000061978	36.3989	36.89	22.1234	10.085	15.6536	17.26
ENST00000492523.1	219.68	609.748	166.257	136.861	203.773	108.365
ENST00000503650.1	154.517	128.122	57.5347	72.6039	55.2637	25.6611
ENST00000553435.1	33.3334	97.7443	28.2553	19.7106	27.1511	25.051
uc031tdv.1	202.965	1311.72	133.217	111.357	235.064	397.879
ENST00000578216.1	177.869	74.1957	122.373	67.731	69.222	32.2363
ENST00000451240.1	73.9969	51.691	155.206	41.4671	70.6601	14.8064
ENST00000455703.1	32.6553	24.9437	39.5237	14.935	15.2377	13.7301
ENST00000610278.1	43.9332	322.146	49.7334	89.0553	57.7863	41.1398
ENST00000593307.1	36.9171	36.7852	19.8039	12.4457	13.1741	16.6637
ENST00000579775.1	50.987	70.3791	51.5055	45.2641	14.4221	18.4893
ENST00000451176.1	53.8979	178.642	49.1498	39.1178	63.0205	25.3402
uc021ref.1	90.7585	85.1966	49.9811	43.8917	11.6874	46.7082
ENST00000524048.1	92.6739	430.391	32.6187	131.411	71.1399	49.0301
ENST00000498938.2	148.938	5063.78	242.662	1955.6	425.299	89.5243
ENST00000597469.1	130.078	45.5056	44.3683	62.9035	12.266	24.47
ENST00000442673.1	28.8996	23.9258	61.5909	22.876	14.4522	14.5109
ENST00000512688.1	132.752	182.931	223.876	92.73	82.5076	69.2358
ENST00000609975.1	342.888	734.131	540.152	352.55	229.561	150.696
ENST00000550268.1	86.5797	20.1495	30.6762	35.8799	11.6857	14.7019
XR_428410.1	234.143	14.8105	36.6507	43.7192	38.9444	46.7861
ENST00000440801.1	33.7644	47.7823	69.6332	34.5492	11.7573	22.2527
uc001vee.1	570.123	170.213	13.9316	114.17	131.026	96.8622
TCONS_00006171	348.464	778.409	561.645	113.424	435.223	217.705
ENST00000426408.1	979.426	2168.34	258.38	564.086	533.067	448.983
TCONS_00017288	37.184	89.2819	38.0885	39.5046	19.8845	15.3551
TCONS_00010376	327.509	620.366	1338.09	336.314	403.945	298.149
ENST00000606152.1	347.552	587.436	376.799	203.952	209.945	182.109
ENST00000415147.1	28.4194	42.6798	141.975	31.2254	19.6812	45.9495
ENST00000413074.1	55.6866	156.607	310.308	104.371	85.1001	48.1575
ENST00000558781.1	324.06	6623.55	763.688	2535.49	693.888	278.477
ENST00000520078.1	131.608	176.083	5.61903	36.2326	78.706	27.6628
TCONS_00021137	58.0239	76.3431	49.6825	35.9817	35.0761	12.7126
ENST00000423380.1	127.592	289.802	17.7133	43.9354	53.3983	100.86
ENST00000429172.1	236.182	722.955	482.36	339.769	144.677	172.413
XR_426896.1	36.9492	40.1468	66.3097	27.0208	13.5382	24.7903
TCONS_00022777	162.185	334.609	148.097	129.385	94.4969	70.0532
TCONS_00001870	272.281	660.794	322.795	157.589	212.303	202.59
ENST00000608721.1	36.5875	17.4321	43.4744	9.80679	21.5714	13.0732
ENST00000521600.1	1545.51	130.203	883.415	318.35	403.202	445.404
ENST00000588701.1	29.9417	137.196	25.6816	27.3398	36.1153	24.4737
TCONS_00002142	65.3075	98.9257	76.8483	50.9839	44.256	14.7021
TCONS_00023447	425.973	10512.1	1236.38	4148.15	1043.97	361.801
ENST00000609182.1	26.6124	46.0835	63.5798	20.9071	27.1633	14.0979
XR_424058.1	5918.94	15877.1	5336.06	3802.24	4178.51	4397.92
ENST00000430250.1	337.804	192.14	1316.48	290.24	317.796	234.579
ENST00000538804.1	51.3763	206.523	11.7454	31.1152	69.6351	22.4207
TCONS_00023107	27.5585	115.247	16.9031	40.3376	17.0998	15.5207
uc002bhh.4	468.638	1013.02	729.729	310.309	381.538	319.012
uc010kux.1	52.3793	841.283	5.70436	58.0058	340.053	13.162
ENST00000458170.1	94.8643	194.401	49.7514	78.7673	46.2695	29.9757
ENST00000446548.1	85.7309	136.503	49.8462	43.4934	36.6888	44.2607
RNA147527|p0631_imsncRNA366	79.056	187.354	82.1893	62.0789	56.7968	40.6015
ENST00000599358.1	156.256	15.4618	50.8327	41.0113	30.8847	29.9732
ENST00000419368.1	74.3915	78.0063	54.7904	49.811	15.9211	29.1128
ENST00000419027.1	2281.44	5799.76	2459.95	1398.71	1507.63	1921.23
ENST00000569883.1	68.3056	60.0356	29.4025	18.0746	36.0346	18.175
ENST00000539163.1	2655.53	6723.66	2405.06	1717.94	2351.63	1331.87
nc-HOXB9-188	260.168	1013.82	95.0464	270.976	164.778	192.353
ENST00000533740.1	22.5298	51.6748	33.1476	20.7093	15.6708	12.8992
ENST00000451759.1	44.6033	129.356	90.328	60.7534	44.8227	15.7721
TCONS_00026154	64.1871	8.0447	9.17319	12.3775	10.2512	14.7616
XR_430282.1	160.671	484.72	72.3273	132.05	116.267	81.5048
TCONS_00006635	252.189	377.839	129.957	150.636	102.025	96.6017
ENST00000435394.1	37.8495	49.1105	36.4827	30.2933	11.3635	15.1424
ENST00000523664.1	65.1982	18.7731	20.5719	17.7287	15.1747	15.2291
TCONS_00014813	925.886	241.286	133.053	244.756	218.35	135.534
ENST00000589451.1	40.9975	31.7691	12.375	12.8069	11.0211	15.3876
TCONS_00002147	62.0056	129.576	260.368	36.2851	108.153	63.8036
ENST00000501143.1	23.5175	23.0897	57.9117	15.7135	16.2141	16.2415
ENST00000421943.1	85.3816	537.513	68.9531	149.775	124.045	45.123
XR_427515.1	85.6253	145.497	127.367	94.3026	45.2935	25.6689
ENST00000558536.1	59.6149	14.4716	78.0583	24.4306	27.144	18.6105
ENST00000436334.1	85.535	106.338	133.566	95.2438	19.9272	35.1278
ENST00000517897.1	40.9821	124.584	36.9187	32.5679	26.7787	34.1951
ENST00000436680.1	120.431	368.533	35.5842	54.1366	103.804	84.4197
ENST00000519692.1	150.926	28.065	20.812	45.3257	32.9242	14.1433
HIT000218012	182.863	86.0713	529.736	122.258	139.342	107.779
TCONS_00004772	41.113	145.848	78.4548	53.987	30.8917	37.898
ENST00000454439.1	30.758	51.1206	25.0539	22.4258	11.1846	15.8556
ENST00000584608.1	22.1599	31.4879	36.3429	15.3906	12.5175	13.7631
TCONS_00004139	433.731	1203.24	457.504	262.327	341.332	366.395
ENST00000551334.1	25.6067	71.3813	5.87733	11.9737	20.8508	14.8478
RNA95390|RNS_472_163	34.4827	79.2715	25.2828	26.7795	24.3565	13.307
TCONS_00002423	57.3498	33.0259	18.2508	19.4685	12.0163	18.8792
ENST00000409569.2	4988.53	798.332	1859.86	987.822	1695.12	863.428
RNA95254|RNS_336_178	634.116	146.367	97.0147	173.425	114.63	118.921
ENST00000570335.1	16.3573	69.8525	16.6462	19.1147	11.7453	16.8458
ENST00000557350.1	57.2778	134.095	94.2604	71.9135	27.3511	33.2239
ENST00000443161.1	77.0825	81.1109	62.2547	34.2703	47.3062	20.6912
RNA95251|RNS_333_179	49.186	53.4635	40.3127	34.5986	14.1155	17.6116
ENST00000453135.1	27.9278	74.8924	25.553	27.8443	16.6963	15.0182
ENST00000446211.1	29.55	72.2298	7.43309	22.2254	11.3997	17.1037
ENST00000567508.1	89.876	280.513	141.026	114.1	57.0736	66.4275
ENST00000596540.1	188.955	30.4087	27.1863	67.2361	24.5081	22.816
ENST00000419897.1	141.183	68.6103	48.9863	51.6155	30.1868	38.4542
TCONS_00024652	2894.26	776.552	424.275	825.746	761.5	316.491
XR_244748.1	155.942	72.2523	38.3685	58.5661	41.1291	24.239
TCONS_00016403	136.352	268.787	21.0824	56.8158	69.5696	71.796
ENST00000593559.1	145.787	506.6	252.284	214.289	125.594	80.8758
ENST00000571512.1	99.7597	735.754	158.054	182.389	102.878	177.072
XR_254335.1	1448.52	508.835	355.458	349.642	523.953	202.725
ENST00000419679.1	59.6994	208.872	31.0972	52.8031	46.5542	40.1015
ENST00000416119.1	223.433	126.174	39.59	86.3909	57.8201	36.9231
ENST00000580937.1	76.3805	38.2146	307.546	59.0347	74.8954	62.6784
ENST00000568752.1	195.307	834.558	200.826	114.65	261.318	197.5
TCONS_00011908	78.3989	123.15	52.4943	61.4418	25.7699	31.2092
ENST00000559959.1	14.1351	55.91	21.1302	17.1525	12.0404	13.3354
ENST00000426037.2	56.6628	217.599	67.3023	78.4627	46.0936	34.8111
NR_110189.1	44.5306	85.6491	19.9482	40.885	15.9198	13.2513
ENST00000508056.1	32.1932	97.9193	24.2933	43.3773	13.4303	15.2773
TCONS_00001831	35.1547	57.8664	106.738	39.8886	29.9018	23.475
ENST00000412313.1	31.2641	42.1488	20.6149	18.8173	11.8956	13.2212
ENST00000515275.1	29.0187	22.5692	20.9029	9.75977	10.8596	13.2888
ENST00000602301.1	34.911	30.761	54.4395	18.5773	16.015	21.5913
ENST00000430001.1	206.255	68.8638	1275.64	435.383	189.715	100.539
ENST00000489077.1	257.73	211.138	1217.78	220.71	231.717	337.332
ENST00000589270.1	34.3586	39.4407	72.8717	26.3188	22.2825	20.0897
ENST00000411573.2	781.13	133.653	196.726	149.264	259.401	111.951
TCONS_00017159	55.25	34.3363	119.592	57.3901	11.9066	28.6903
ENST00000592680.1	31.1897	80.2032	62.5074	34.8453	27.9732	18.6864
ENST00000504719.2	966.889	21.3888	500.029	145.929	250.682	301.501
ENST00000400755.2	3270.46	11666.6	1444.62	2115.82	3060.15	2510.17
TCONS_00004749	30.6375	40.7206	18.3552	15.4111	13.0352	13.6478
ENST00000433761.1	134.818	141.213	190.952	88.8084	63.5132	66.9613
ENST00000411949.1	52.2995	21.5024	197.095	73.9773	30.9256	22.3242
XR_109437.1	47.1629	158.457	33.5528	37.7565	48.42	26.154
ENST00000580714.1	316.344	1572.83	348.603	446.481	379.083	225.565
TCONS_00025465	892.97	4593.7	1755.31	1104.81	1445.43	852.449
nc-HOXD4-31	116.744	436.126	90.3986	91.2378	144.728	66.306
XR_430358.1	104.269	56.2386	257.587	105.09	51.8866	39.584
uc002oet.3	22.6221	63.0188	9.37912	13.7448	16.4746	14.4642
ENST00000376800.3	117.072	82.4257	478.795	122.196	100.948	95.8354
TCONS_00010208	22.6182	52.2249	62.586	13.9975	13.2242	37.4405
TCONS_00019032	42.9239	190.21	77.6834	66.5271	65.4359	14.2836
ENST00000457719.1	205.327	1817.91	244.473	509.094	365.305	192.812
ENST00000523301.1	303.699	79.328	145.581	103.174	80.2033	65.4366
ASO1919	461.091	1029.09	2343.35	425.528	615.221	764.186
ENST00000438195.1	75.7499	81.3692	94.8374	36.1609	59.9377	22.5352
TCONS_00014734	282.216	1937.4	1971.31	1288.77	570.558	114.002
ENST00000511013.2	108.361	1987.16	481.515	446.854	321.881	444.894
ENST00000415890.1	30.7336	64.5031	46.3196	32.4052	17.2104	17.054
ENST00000513591.1	306.007	1168.65	120.596	243.856	278.684	228.859
TCONS_00023369	206.216	217.534	292.48	155.047	79.8168	102.555
XR_243156.1	56.7702	103.3	204.3	94.195	52.5365	25.0203
ENST00000575792.1	773.003	1686.22	1351.38	598.234	745.145	453.056
ENST00000512435.1	147.361	221.644	64.2208	114.253	55.2257	34.8394
ENST00000602568.1	1506.54	107.046	267.507	230.132	421.166	236.048
TCONS_00021791	474.775	149.273	12.1442	102.705	107.306	90.1047
TCONS_00011960	169.065	333.174	121.455	116.412	88.6068	89.2419
ENST00000608893.1	44.6078	100.224	66.6309	62.0207	19.3767	18.4179
XR_108933.1	42.5468	40.7314	12.4633	19.6941	12.6346	12.9051
ENST00000380711.3	214.293	496.89	70.1063	127.132	143.277	98.7759
ENST00000447329.1	60.8811	75.9311	72.4643	26.2892	46.0752	26.5873
RNA95260|RNS_342_178	451.387	1152.58	355.84	398.011	280.713	248.129
ENST00000528316.1	97.0168	1842.71	529.465	434.099	307.049	426.613
ENST00000413486.2	49.5035	73.0472	61.3723	52.7393	15.4939	18.8037
XR_427520.1	5205.16	13820	3363.04	3269.26	3609.37	3719.43
TCONS_00018388	70.0699	259.146	31.0742	65.7562	50.9008	53.9279
TCONS_00022098	37.4464	65.6096	25.5083	26.3146	22.4703	12.0926
ENST00000329536.8	6716.76	17328.2	5808.12	4280.53	4608.36	5250.31
TCONS_00009012	35.3386	139.565	28.6998	31.056	46.5533	18.8459
TCONS_00018158	71.6467	53.9192	52.7041	46.6387	22.9523	14.8763
XR_242421.1	35.4044	95.6224	13.6571	32.0929	14.6259	21.8421
ENST00000507924.1	107.524	355.285	194.312	105.151	131.413	74.9428
ENST00000443548.1	752.002	2055.35	478.017	410.636	527.226	619.663
TCONS_00025770	53.2594	131.063	26.3391	37.4911	30.4662	32.0011
ENST00000400755.3	5158.55	14531.2	4682.44	3465.29	4036.82	4064.94
NR_024388.1	95.3801	586.529	129.492	71.2413	164.786	149.322
TCONS_00010097	14.7224	66.3443	5.87937	11.4379	12.3559	17.5023
RNA147793|p0897_imsncRNA715	89.9976	34.0405	40.3533	37.1621	16.904	24.02
ENST00000514255.1	355.542	30.2099	487.529	261.833	135.477	17.5204
ENST00000433474.1	491.528	1442.84	613.349	481.375	397.644	331.533
TCONS_00001800	34.8153	75.7104	85.3709	43.8419	27.884	21.417
ENST00000422129.1	113.205	479.302	45.6104	78.1757	117.898	107.367
TCONS_00023825	24.4899	44.016	39.9321	20.6101	11.6265	19.3385
TCONS_00013667	107.252	198.841	238.453	117.967	60.9982	80.0318
LIT2192	190.383	329.824	883.21	227.575	199.155	240.969
TCONS_00020465	130.502	282.316	76.7968	67.6881	114.423	50.8664
XR_242206.2	229.979	231.33	1151.27	134.226	274.566	358.922
ENST00000569104.1	59.9949	485.657	16.0745	112.329	85.3457	69.7681
TCONS_00023824	20.2121	29.5569	33.7423	13.9471	12.589	13.2382
ENST00000506534.2	66.6457	130.125	42.8356	70.5459	21.0463	22.5668
ENST00000450540.1	37.5827	70.8354	21.7785	24.1132	23.7512	14.2217
ENST00000558952.1	105.192	245.177	119.703	88.8917	89.9629	45.363
ENST00000413670.2	50.9582	125.155	40.3992	51.9609	34.6783	16.7043
ENST00000428930.1	922.565	2416.86	534.08	498.121	629.644	721.108
ENST00000412067.1	281.328	514.323	549.963	256.834	204.249	181.262
ENST00000488584.1	536.888	844.375	201.149	401.729	215.986	137.879
TCONS_00024633	2723.14	7178.68	2697.39	1552.35	2177.03	2287.77
ENST00000519233.1	62.6045	41.1338	85.2655	40.7	29.3646	20.203
ENST00000608652.1	322.767	37.9963	74.8116	102.204	46.3894	59.5294
TCONS_00004391	30.8421	69.0013	53.2506	23.6023	30.9303	18.6185
ENST00000444958.1	43.5465	76.6916	46.6692	30.8522	23.4323	25.4763
TCONS_00000847	38.4556	87.9873	28.8062	45.3567	13.6308	15.2478
TCONS_00025223	36.1398	142.149	31.5422	34.7972	38.6566	26.8841
ENST00000534120.1	91.7939	75.9251	50.8757	64.0846	25.8943	14.5956
ENST00000454029.1	89.2962	168.089	82.0603	87.799	51.1414	23.4586
TCONS_00009910	3504.85	344.094	6163.29	2541.03	1769.67	480.134
ENST00000514130.1	85.6754	27.37	136.667	48.1326	46.2359	25.1352
XR_426878.1	39.9503	58.8422	34.8577	27.2585	15.9098	20.7928
ENST00000443802.1	493.883	2571.67	776.609	613.112	756.433	469.258
ENST00000518623.1	74.1063	36.5525	43.4443	21.0441	38.0097	14.7001
ENST00000580769.1	38.1625	178.666	50.0567	56.7056	33.3466	37.7067
ENST00000435739.1	50.7481	70.4098	101.003	64.14	28.1041	14.1252
ENST00000443766.3	5639.89	14946.7	5066.66	3808.51	3987.61	4492.13
ENST00000605009.1	71.823	1012.71	557.548	540.969	173.696	71.9397
ENST00000580671.1	30.3302	65.5308	30.3812	15.4211	28.0079	17.0452
ENST00000444238.2	130.622	167.906	151.509	102.553	47.6764	65.3941
ENST00000488041.1	145.833	77.375	338.746	91.3083	51.7995	126.197
ENST00000427591.1	96.0914	175.083	136.466	86.0737	57.8907	51.3973
TCONS_00014546	97.8439	5.6552	29.0614	24.2188	10.6581	28.669
XR_245768.1	128.808	245.726	141.11	115.494	68.2742	63.4999
ENST00000449680.1	45.1497	83.303	55.46	38.2404	19.8674	30.1586
ENST00000566976.1	20.1925	42.4177	49.4657	29.5064	11.3467	12.9482
ENST00000533996.1	737.01	68.0157	2544.67	514.965	664.92	428.221
ENST00000412422.1	32.6361	62.2205	43.4884	33.7627	13.8501	18.8135
TCONS_00022618	46.849	56.1649	36.3686	30.4755	16.5962	19.8936
ENST00000561606.1	34.8374	91.0119	60.8386	53.3239	18.4999	17.9559
ENST00000586694.1	43.1504	29.5875	33.9643	26.2628	11.0435	14.0121
TCONS_00016038	4739.63	1138.4	509.54	813.322	1217.42	1041.51
ENST00000512287.1	520.36	1410.44	1034.46	446.937	625.853	353.775
NR_038840.1	90.5627	43.1214	33.6765	35.8354	17.0489	27.6418
ENST00000503259.1	116.082	28.5279	189.085	65.865	62.3245	32.3788
ENST00000473958.1	138.557	415.478	34.724	103.88	91.839	87.8156
uc001ejp.3	22.8509	106.291	59.451	24.4351	52.6158	13.781
ENST00000435559.1	67.7248	52.9882	48.7702	22.9514	35.4128	23.2708
ENST00000434086.1	1378.66	2348.42	2936.44	1164.14	1106.51	939.107
ENST00000606376.1	53.8129	65.8591	47.1695	33.8736	17.231	29.2895
ENST00000400192.4	1076	3370.28	633.355	854.922	873.559	719.74
TCONS_00029764	52.5832	75.661	74.1399	51.2404	24.2892	22.0292
NR_026775.2	20.193	139.304	19.0064	38.4613	33.9394	13.659
TCONS_00003603	114.312	680.87	103.873	137.91	196.257	99.2917
ENST00000499662.2	159	574.625	180.079	172.327	145.919	122.443
HIT000325986	177760	94241	152275	101285	52261.1	51151.7
ENST00000436506.1	226.809	1420.63	172.708	405.959	189.772	282.431
ENST00000473352.1	207.41	283.323	370.772	244.644	101.047	70.246
RNA95489|RNS_571_153	47.0036	82.4249	61.634	48.1673	23.571	20.5277
ENST00000425124.1	392.241	1914.72	292.863	285.855	614.359	355.368
ENST00000523101.1	92.8295	233.81	136.647	78.0317	71.565	74.2392
ENST00000432908.1	172.068	107.764	80.5816	95.7085	35.6766	42.8466
ENST00000547021.1	43.0396	68.6884	20.811	20.6662	26.3737	17.0414
ENST00000419664.1	1769.67	347.933	511.895	406.035	494.032	371.5
ENST00000398216.2	44.6951	57.4609	25.8024	34.4752	13.2081	14.216
ENST00000609871.1	34.1117	73.4739	33.6654	26.0468	24.2728	18.0143
ENST00000589796.1	45.1281	48.409	9.83822	17.3513	18.9137	13.7468
ENST00000559029.1	412.631	7146.77	881.209	2886.79	841.357	355.349
ENST00000537732.1	148.694	52.1304	33.3454	52.1962	38.1581	22.9901
ENST00000576313.1	67.7747	280.07	69.2076	105.276	64.5748	32.0553
ENST00000436594.1	47.364	4.26087	97.3721	13.2186	45.1287	13.7894
ENST00000560129.1	79.8734	20.6292	26.0241	32.0074	15.416	13.861
ASO3787	269.08	2426.38	267.807	498.236	682.197	255.354
ENST00000438978.1	217.365	166.77	90.8865	78.2422	90.7038	61.2762
NR_028090.1	216.83	510.876	434.233	245.439	201.976	116.006
ENST00000518355.1	152.763	28.3235	37.9214	62.9591	21.8598	21.3829
HIT000091926	30.3162	172.544	18.5243	50.4862	43.7538	13.1156
ENST00000602618.1	20.9819	112.957	63.4377	47.4658	31.613	16.6553
XR_426868.1	59.7061	208.239	43.5191	72.9191	60.4452	17.7539
ENST00000608147.1	84.7532	104.371	99.1145	57.3896	58.9426	23.5211
TCONS_00029039	12.2847	44.6297	41.1613	21.7363	13.4873	12.3793
ENST00000554211.1	404.91	1174.22	240.912	382.656	316.332	184.541
ENST00000607397.1	75.7377	164.08	105.47	53.246	73.3238	41.1243
ENST00000607953.1	24.0395	59.2363	16.6993	14.879	16.8608	16.8349
uc001jek.2	137.179	44.2929	398.7	160.497	62.7185	58.6956
TCONS_00012039	164.278	128.901	578.463	150.829	130.519	142.223
ENST00000500741.2	40.614	114.331	25.0219	31.4851	34.4113	21.5601
ENST00000508123.1	57.2364	211.331	139.848	45.7919	82.6196	70.1172
TCONS_00008973	60.1053	70.0286	60.1938	29.3695	41.5908	21.5727
TCONS_00016145	27.1935	23.6705	20.8637	10.059	11.3069	13.5074
uc.464-	42.5564	50.4404	30.5168	17.7566	28.6605	13.6378
TCONS_00007052	162.16	174.293	25.5041	82.4198	42.5796	51.0173
ENST00000436710.1	128.622	11.4206	112.032	61.731	34.3692	26.4836
hox-HOXA3-4	193.948	511.804	52.3014	140.542	142.581	85.5228
TCONS_00001483	243.852	440.604	225.407	197.977	120.425	124.103
XR_246983.2	770.494	4501.05	152.45	809.763	971.734	856.797
TCONS_00002148	5626.98	14346.2	4698.84	3758.27	3856.91	4389.66
TCONS_00026124	99.4746	304.969	83.3768	144.852	52.2212	40.3012
ENST00000470638.1	40.2914	39.3549	17.5177	21.3415	11.7824	14.1606
TCONS_00018873	52.3938	23.612	22.964	16.1612	13.5705	18.4328
ENST00000579247.1	77.4586	317.624	139.954	111.156	69.9386	79.3032
ENST00000449073.2	40.0173	39.7377	30.4284	26.1083	11.0865	16.432
ENST00000594856.1	73.6872	239.001	162.011	109.145	46.1021	75.8876
TCONS_00005982	39.6515	25.0955	41.3885	26.6489	11.4812	13.5484
ENST00000496891.1	41.1267	31.9819	35.3514	28.8168	10.9133	13.0833
XR_158744.1	1197.4	3666.44	634.327	1183.26	711.54	784.297
ENST00000515416.2	109.268	410.757	82.2754	125.62	115.171	52.7104
XR_108708.1	70.148	220.075	168.674	52.7857	100.802	70.1407
ENST00000422822.1	31.3023	23.2419	56.7348	28.9828	11.633	13.6535
ENST00000541949.1	72.74	37.8925	9.07533	22.7377	20.393	15.2657
ENST00000604340.1	383.33	407.95	1043.21	239.258	405.121	250.8
uc.453-	38.7108	93.371	5.65783	16.067	24.0108	27.1457
TCONS_00005695	19.4101	5.23685	45.9393	11.5899	10.624	12.2388
NR_046375.1	22.7445	44.2579	27.4116	10.4375	22.7149	12.9404
ENST00000585280.1	124.278	577.306	185.905	144.252	153.687	135.369
TCONS_00014198	187.52	64.6685	116.455	33.4191	102.188	44.401
ENST00000454482.2	86.7247	140.083	140.579	55.3764	67.7681	56.2685
ENST00000528690.1	99.1877	499.442	48.9106	163.778	104.633	47.8162
ENST00000562855.1	1395.85	344.376	316.593	460.787	273.217	270.611
XR_132565.1	273.492	608.798	34.916	104.376	197.278	146.412
ENST00000453837.1	60.5744	192.333	75.6965	77.2387	56.6196	26.7186
ENST00000419347.1	73.9045	118.825	58.4197	72.2543	26.7497	23.8127
ENST00000562538.1	276.674	1889.07	728.364	349.064	812.393	254.087
RNA147676|p0780_imsncRNA566	50.0913	156.499	47.4135	70.5149	19.6478	34.1261
uc010lnm.2	38.1544	77.8148	120.466	61.9148	34.0774	19.7328
XR_246176.1	38.941	306.116	35.5485	64.3803	98.0709	23.869
TCONS_00018595	135.695	612.766	73.1429	131.165	152.581	118.599
ENST00000584934.1	519.064	456.329	697.288	465.185	241.519	112.575
ENST00000590192.1	400.085	2940.61	316.476	717.515	806.141	268.15
TCONS_00021781	83.7664	107.858	37.7513	55.2598	28.1874	28.9676
NR_027954.1	68.6885	202.642	38.5086	73.8086	56.7438	21.3449
ENST00000423318.1	64.007	83.005	63.4783	73.95	11.9246	17.3629
ENST00000557528.1	209.677	637.433	710.821	238.603	402.771	122.74
TCONS_00029256	50.6041	33.7838	80.2172	28.7466	33.469	18.5292
NR_026661.2	65.4396	108.754	34.5221	55.4378	21.0881	25.8729
TCONS_00003865	42.9262	237.652	95.8567	108.703	57.1467	18.9316
TCONS_00001136	3984.47	18876.5	2945.2	2642.21	4812.17	5216.67
ENST00000438509.1	482.23	2316.01	538.438	488.744	744.666	405.127
TCONS_00024378	181.256	810.49	414.961	150.743	310.869	229.198
TCONS_00015358	1091.68	85.7587	397.995	237.109	229.325	307.487
TCONS_00015019	72.8006	13.4938	88.0649	44.3919	11.4646	29.797
ENST00000428786.1	277.914	3344.69	440.259	1097	352.927	546.531
RNA143593|rRNA_32_478	78517.3	58943.7	85026.5	40527.4	22961	45871.2
TCONS_00014003	79.9836	125.127	313.262	89.528	87.5534	77.7421
XR_428807.1	33.798	147.721	28.5997	62.1714	22.2908	18.8475
XR_427915.1	180.28	642.475	212.964	145.557	216.997	146.705
ENST00000437964.1	55.645	164.436	79.364	67.3324	51.2032	28.7009
ENST00000512508.1	82.8184	59.184	128.461	70.3909	29.6986	32.9124
ENST00000609726.1	36.745	21.7045	28.6229	15.1464	12.6454	15.0312
ENST00000444865.1	53.2106	35.8824	26.893	28.5837	14.1827	14.3016
uc010vhc.3	54.1849	288.592	69.1731	43.7292	104.793	54.2458
ENST00000608886.1	65.8882	159.8	243.67	59.6179	118.761	52.6624
TCONS_00014752	77.5095	88.6431	75.4715	52.4326	23.2126	43.3403
ENST00000543438.1	825.653	2025.73	1952.45	1106.69	662.858	596.138
ENST00000449168.1	597.137	87.5365	167.624	175.405	159.732	84.7136
ENST00000457996.1	104.887	129.013	33.103	69.3302	48.716	13.5386
ENST00000610103.1	661.444	62.4224	99.7829	147.112	194.114	64.7891
RNA147348|p0452_imsncRNA846	27.0166	23.0184	23.4406	11.538	11.5137	13.1686
ENST00000542716.1	230.049	705.561	315.299	248.416	215.247	153.237
ENST00000433644.1	14.3345	31.5638	28.5232	12.3766	11.0191	13.3219
ENST00000399711.1	335.559	37.6655	45.0164	89.1857	66.8553	50.3929
LIT3493	42.6508	54.4905	76.634	37.8318	32.104	15.8406
TCONS_00013937	57.3363	32.9673	31.0166	35.2076	11.1359	13.559
ENST00000441095.1	54.9788	83.2425	6.68701	39.6631	15.8542	16.0346
ENST00000555421.1	79.021	94.5537	7.86788	45.538	25.8201	18.3334
ENST00000584351.1	59.3888	87.6137	10.2867	25.7972	33.1887	18.7992
ENST00000518046.1	136.31	327.169	55.3027	115.268	111.113	30.1997
ENST00000533437.1	830.89	824.165	1762.55	632.814	567.663	489.99
ENST00000419591.1	87.6753	161.868	53.0937	83.1772	37.3143	29.2335
NR_109943.1	71.8037	190.632	42.6462	83.5949	37.0758	30.3062
ENST00000485404.1	67.8324	272.337	156.662	132.361	73.3809	40.3033
TCONS_00013666	32.7056	50.0738	76.2335	30.732	32.8796	15.1478
RNA144059|snRNA_12_333	105.934	86.3539	302.276	49.1742	86.9119	108.876
ENST00000518962.1	83.6027	43.4333	19.3757	30.7918	26.0655	15.6799
ENST00000421225.1	644.887	820.891	176.67	429.98	258.893	124.972
ASO3534	40.7214	34.6289	29.3943	19.3733	18.077	14.4526
TCONS_00018480	75.2856	152.04	71.3412	77.7367	44.5922	25.7223
TCONS_00001137	543.179	1311.72	366.254	335.013	334.602	431.671
ENST00000590628.1	42.6444	56.0787	51.3915	20.9439	34.1504	19.3421
ENST00000420498.1	209.136	322.722	456.37	159.878	207.85	122.364
uc.190-	35.5518	57.6569	44.6351	26.0582	11.5146	30.7962
ENST00000418567.1	558.468	157.656	354.359	242.21	139.969	148.82
TCONS_00001482	51.3246	298.913	103.966	91.8035	83.0194	50.4865
uc003tdv.1	541.493	27.4074	23.644	110.207	111.014	72.7175
ENST00000415809.1	42.504	153.589	57.2063	62.7069	41.5755	21.3766
uc009zjt.1	404.235	667.625	322.856	266.319	238.536	187.265
ENST00000568345.1	35.4355	162.47	90.6339	52.4309	62.5912	28.1975
TCONS_00001864	75.2777	195.029	54.3987	85.9347	52.4614	22.779
uc.373+	55.0305	45.563	24.9506	34.4221	14.4622	13.4442
ENST00000600679.1	332.304	41.4976	106.799	118.445	69.5663	50.6273
TCONS_00004755	20.1898	152.911	134.61	92.5399	45.9255	14.349
TCONS_00010140	79.5808	162.067	60.4574	51.5895	76.5998	21.9172
ENST00000495144.1	63.9766	78.5803	375.234	93.3864	77.2351	86.7465
ENST00000431385.1	374.27	124.011	268.912	102.163	154.463	124.744
ENST00000515356.2	256.981	1165.85	124.375	230.371	171.119	368.177
ENST00000500093.2	46.3062	54.8101	61.033	32.6739	26.567	21.4371
TCONS_00001351	118.698	224.481	543.098	164.203	158.055	119.072
ENST00000437097.1	368.087	104.211	50.0951	120.331	80.2716	59.613
ENST00000437504.1	399.954	808.121	783.022	385.35	384.029	223.367
ENST00000416263.3	215.435	955.249	419.145	292.093	298.333	202.356
TCONS_00011165	28.0101	19.8278	49.6882	12.6751	19.6429	16.32
XR_428440.1	401.735	14.7068	5.63133	125.115	68.327	17.0549
ENST00000609775.1	31.4175	69.5054	14.521	31.6211	11.6925	14.2905
ENST00000437683.1	45.3256	39.2762	33.3192	30.2396	11.0165	17.5951
ENST00000521021.1	104.297	255.548	62.0488	94.7592	76.2506	39.5462
RNA95283|RNS_365_174	54.9216	135.651	59.9287	69.5131	28.2076	27.3879
ENST00000588689.1	161.265	102.755	102.788	84.6388	77.4353	21.1771
TCONS_00021951	55.4364	137.285	89.7962	86.7397	37.1833	17.2543
TCONS_00012176	31.0803	51.7337	40.8143	29.1506	19.3232	13.313
TCONS_00015190	361.492	247.705	111.273	108.713	135.593	115.821
ENST00000431090.1	48.8087	429.338	54.8291	40.0299	136.821	89.8118
RNA146945|p0049_imsncRNA98	63.8156	124.027	59.1524	41.4315	45.0036	37.1722
ENST00000429630.1	288.988	197.54	399.46	134.366	186.214	123.022
ENST00000604082.1	80.8043	46.3749	266.417	57.693	83.2216	56.2211
HIT000277502	133.563	310.17	203.192	122.153	112.377	89.5052
uc010fjx.1	80.0408	75.6706	51.0906	60.3031	28.3476	14.9643
ENST00000601096.1	94.2525	647.041	21.8047	52.1271	116.623	213.657
ENST00000570677.1	176.665	442.128	322.877	174.861	164.532	132.596
TCONS_00013292	25.6625	46.1523	29.262	19.1435	13.3292	18.198
XR_110615.1	24.8816	19.9472	27.8675	11.2594	11.4726	13.7125
ENST00000546852.1	26.2457	55.0552	18.1491	18.6944	11.6511	19.5325
ENST00000508010.1	36.648	23.1997	37.3592	22.799	12.662	13.33
ENST00000523452.1	48.499	173.084	38.267	55.3872	48.0389	27.0107
TCONS_00024566	50.208	115.528	79.6089	67.8426	28.419	26.9296
RNA95223|RNS_305_181	1866.07	41.1587	462.392	192.626	826.752	170.553
ENST00000582940.1	706.32	3331.56	459.758	774.969	971.076	512.877
ENST00000445437.1	158.32	368.453	81.2519	132.042	95.4643	77.988
TCONS_00017420	172.167	603.944	138.551	140.014	179.253	140.34
ENST00000558801.1	335.951	1441.84	697.492	276.812	484.878	482.207
TCONS_00011997	67.5229	49.3398	54.2125	30.3974	25.9227	29.6653
ENST00000511323.1	63.8808	28.0818	20.4884	28.1666	12.9691	15.3847
ENST00000424435.1	31.24	89.2642	28.2175	47.0519	12.3828	15.4034
TCONS_00007039	66.0429	52.5921	116.332	60.2311	42.1738	15.8436
ENST00000417910.1	49.2812	29.2443	90.1805	56.8255	15.1186	12.9591
ENST00000559400.1	35.0206	117.218	21.9866	33.7388	31.1582	22.7881
ENST00000511194.1	99.7222	133.233	116.162	105.82	42.8912	26.9969
ENST00000558031.1	91.4416	417.318	54.1862	75.3234	145.353	62.7384
ENST00000444210.2	87.2118	179.059	122.826	62.6019	84.4758	48.8181
ENST00000450695.1	620.646	101.749	120.856	190.883	139.183	94.6211
uc021suk.1	154.897	249.959	270.578	119.562	109.772	110.904
ENST00000573308.1	367.407	743.848	593.933	394.062	247.982	217.619
XR_426864.1	59.817	31.5456	107.986	41.4018	44.0284	15.103
ENST00000437249.2	47.9958	158.564	75.4656	50.8352	67.576	23.8348
ENST00000456083.1	75.1919	29.8573	29.5358	33.5244	16.6062	17.7654
ENST00000559779.1	154.952	510.601	200.33	159.875	138.743	138.29
ENST00000547584.1	77.543	41.1596	19.0884	32.4523	23.1174	13.9716
ENST00000526045.1	66.0668	177.092	38.1238	64.0499	31.0291	46.9263
ENST00000564623.1	273.307	881.315	681.369	270.588	401.429	254.908
TCONS_00023365	401.987	762.753	508.73	440.001	197.859	207.174
ENST00000445551.1	350.319	1443.19	995.204	338.845	670.192	399.223
RNA147139|p0243_imsncRNA383	25.7792	85.7549	8.99408	14.5746	31.809	14.4823
TCONS_00004271	98.9701	111.173	116.498	79.0861	58.625	27.2529
XR_427526.1	329.556	76.5113	73.2151	119.926	75.4659	46.6604
NR_033929.1	550.67	858.474	781.634	404.269	357.787	344.399
TCONS_00001845	42.5953	109.509	27.7292	51.6599	15.84	23.354
XR_246129.2	48.7206	64.257	26.6785	15.9711	39.2964	15.312
ENST00000423385.1	1878.44	5218.62	2448.35	1109.93	1819.05	1896.15
RNA95702|RNS_784_124	125.599	411.848	131.552	93.3351	138.74	106.357
ENST00000565238.1	75.2513	27.1428	38.3584	19.9802	33.6123	17.6539
ENST00000451027.1	79.1465	17.3102	25.6189	30.8573	10.8783	20.058
XR_426687.1	22.8385	94.8246	49.9052	20.4504	43.6502	20.757
ENST00000571890.1	33.216	58.1714	33.4053	29.4786	14.4749	19.2507
ENST00000594855.1	117.64	388.207	169.339	153.205	96.3894	92.5295
XR_428596.1	118.496	246.989	39.5593	88.9494	53.0446	63.2945
TCONS_00020994	38.1671	55.6474	31.6404	34.6421	14.0634	14.9436
HIT000097340	66.5137	281.117	11.532	60.0152	107.621	14.6552
TCONS_00024590	238.052	668.516	269.907	219.095	183.394	194.748
TCONS_00001869	109.892	201.61	108.115	85.276	70.1338	57.6907
XR_428603.1	82.3284	6.80411	57.2383	41.2456	13.866	19.2561
ENST00000580729.1	60.1395	69.6582	46.247	55.3368	19.8729	14.2445
ENST00000585075.1	133.238	553.334	138.861	82.2341	219.638	117.594
ENST00000585189.1	421.286	2799.59	1964.11	1104	1086.92	444.928
ENST00000500779.2	1692.56	354.555	328.788	564.818	402.927	240.084
ENST00000452377.1	61.5794	17.8761	13.2063	21.1067	11.0546	14.9638
ENST00000580686.1	28.7962	56.6164	12.4366	21.0851	14.8349	13.8551
RNA147075|p0179_imsncRNA273	37.7009	49.5542	28.1142	20.2927	24.0233	14.3757
ENST00000608897.1	16.7533	51.4032	28.2724	16.624	15.0053	17.4314
ENST00000555023.1	15.6044	54.8598	31.7998	21.9411	17.062	13.0454
ENST00000510068.1	67.2772	183.918	114.519	73.0651	47.5972	65.5078
NR_027128.1	90.4615	226.785	324.221	112.338	179.305	34.9087
HIT000061969	66.2676	37.6724	189.47	40.1933	88.8529	20.3196
ENST00000570945.1	686.227	1502.22	1125.66	520.371	678.607	488.56
ENST00000472943.1	109.307	269.287	62.2139	153.687	46.3088	24.5063
ASO2125	202.29	410.466	615.141	359.941	186.819	78.6606
NR_030691.1	665.7	3866.83	1151.25	1663.11	738.455	493.561
TCONS_00024662	90.1476	389.864	54.7393	53.3375	139.639	79.6855
ENST00000451884.1	754.243	191.877	351.427	219.633	251.099	191.129
NR_003007.1	62.2656	81.6544	32.5804	52.4458	17.8297	19.7716
ENST00000588099.1	65.286	107.253	62.6682	65.6733	22.6724	31.66
ENST00000607001.1	82.9285	67.7475	39.5232	48.9273	27.4378	20.7153
ENST00000448096.1	51.5595	58.2742	72.8042	58.187	19.7874	15.2518
ENST00000535511.1	58.5892	81.7675	43.2395	38.87	22.2576	32.6091
ASO3503	41.6116	31.9974	64.834	35.7349	16.6929	18.2905
ENST00000505748.1	821.594	1697.61	4064.42	950.432	1449.9	962.73
ENST00000442403.1	71.6023	102.965	81.4348	47.9219	38.4752	44.3993
ENST00000559866.1	133.994	561.388	170.494	105.372	165.663	171.377
ENST00000445908.1	2561.06	94.0162	563.36	226.767	1218.12	199.693
TCONS_00012067	1038.98	9772.38	250.469	2774.16	1319.06	1559.88
TCONS_00028963	297.368	1398.1	225.622	215.195	460.007	307.299
ENST00000522711.2	48.1539	31.9518	48.6181	31.0678	17.2503	17.5518
ENST00000553792.1	45.4295	67.0622	43.5092	37.0211	25.262	17.5919
ENST00000435354.1	255.511	248.727	621.823	227.005	152.16	197.412
ENST00000438096.1	41.495	58.684	43.0952	35.0717	20.8757	17.4365
ENST00000607782.1	44.0633	67.2665	35.6525	16.9754	34.1435	24.1672
ENST00000435692.1	27.9384	125.46	41.6653	33.0959	46.3263	20.4967
TCONS_00013496	43.4241	202.039	92.6335	56.3624	76.637	40.2163
ENST00000558110.1	47.751	47.6925	19.3561	32.8545	11.7282	14.2431
ENST00000523190.1	1088.5	18.0259	397.895	187.689	235.464	348.074
uc002lak.1	54.877	67.3016	70.415	37.5168	37.1839	24.0319
ENST00000544873.1	87.8937	342.219	97.4871	92.3999	112.523	65.6069
TCONS_00015366	605.554	41.3216	482.897	98.88	251.283	229.303
TCONS_00003617	192.263	314.453	168.599	64.3845	176.169	105.87
ENST00000440802.1	84.0365	68.3564	10.5089	41.1679	19.6948	22.7091
TCONS_00028653	99.0431	273.187	107.553	126.361	66.3319	53.4663
TCONS_00012861	25.7486	44.417	25.3368	16.568	11.6641	20.7713
XR_429580.1	33.1108	35.2351	215.4	45.9827	60.9375	38.6916
TCONS_00005196	544.383	1006.22	303.491	477.425	295.195	178.88
XR_242994.2	44.4329	37.8955	39.5295	29.1013	11.2475	22.2106
ENST00000605911.1	98.9191	234.42	59.9425	45.1619	116.01	40.7416
ENST00000433766.1	43.5062	68.9781	26.0818	24.495	32.4623	14.2273
nc-HOXD3-45	41.1296	42.2934	11.9881	23.8006	12.1085	13.1215
ENST00000421937.3	281.038	870.614	312.794	243.569	337.263	171.813
ENST00000590376.1	52.6946	250.667	72.6028	48.4263	91.7495	53.0608
ENST00000409054.1	431.969	138.899	392.441	178.123	177.624	139.531
ENST00000439595.1	198.08	827.081	201.051	188.751	235.842	205.86
TCONS_00005231	44.1251	91.4701	33.0893	36.9231	30.1867	19.6198
ENST00000534086.1	352.866	2104.58	550.823	550.344	435.91	560.505
ENST00000509144.2	149.707	164.122	16.218	66.0247	65.0328	38.6434
TCONS_00001611	43.2633	39.7753	43.7294	24.0155	27.3419	13.8235
XR_108874.4	129.772	67.2774	63.3264	61.0093	32.0169	40.9424
ENST00000591731.1	26.6325	41.0269	44.9597	24.5166	14.8832	18.548
ENST00000416401.1	23.8113	71.4217	78.5221	34.6588	38.3546	16.4016
ENST00000538634.1	146.981	148.331	105.948	102.923	66.8683	36.7633
ENST00000463703.1	39.1527	36.1375	42.6856	36.2591	11.2716	13.2092
TCONS_00020988	61.5939	90.4683	21.9455	50.5702	23.3074	15.7157
ENST00000424322.1	166.07	88.1043	64.2587	95.3636	41.3153	27.2764
NR_015356.2	218.303	565.703	230.94	153.597	153.894	215.1
ENST00000533327.1	173.607	1420.6	323.341	416.936	316.908	253.77
TCONS_00018380	22.3069	38.9303	22.0358	19.0844	11.2617	12.5503
TCONS_00025343	150.573	278.731	71.0362	102.142	74.88	80.7569
RNA33523|snoRNA_scaRNA_119_130	72.1989	72.7609	34.5696	48.7614	22.1332	21.6139
XR_244250.2	53.321	27.1595	21.3273	28.3113	11.0265	13.1252
ENST00000602916.1	135.139	13.8502	6.82059	48.2418	11.0357	21.034
ENST00000454183.1	1032.93	367.339	276.969	293.604	411.805	159.241
ENST00000514608.1	3610.44	183.844	762.123	836.213	744.886	767.881
ENST00000565162.2	81.0095	78.2383	58.5086	44.8546	46.3712	21.0962
XR_241992.1	51.6493	27.3571	20.6871	13.2365	24.6618	13.5563
ENST00000552324.1	113.183	171.894	171.398	98.1864	94.3274	43.1539
RNA145627|snRNA_1580_77	70.9711	96.7582	70.7518	52.4848	57.2233	13.4289
ENST00000513535.1	29.3616	92.4547	45.5459	38.0472	26.3159	22.0561
ENST00000599388.1	24.7416	93.8096	25.5118	31.2107	28.8873	14.298
ENST00000556346.1	26.7004	25.7019	34.0726	19.2812	11.2024	14.18
TCONS_00023702	42.4166	56.5573	67.5884	41.0859	17.1753	27.8072
uc.332-	20.806	70.7584	39.7534	29.6992	24.6983	13.4889
uc001hpx.3	48.4529	55.4763	38.8338	34.7023	18.4112	20.6992
ENST00000457565.1	49.092	53.31	15.4618	22.4588	25.2668	13.2143
ENST00000433446.1	77.6107	141.659	83.1475	61.4898	52.1337	42.7835
TCONS_00002217	147.24	152.934	28.0059	58.5828	56.654	54.5013
TCONS_00029008	145.554	77.8669	707.883	136.466	201.464	143.811
XR_158996.1	86.3953	4.32755	5.6325	10.8194	9.65217	29.3713
ENST00000562027.1	983.857	2072.31	1128.05	1181.97	968.732	14.3038
XR_245014.2	51.5981	200.445	52.4378	43.4847	71.5815	42.4893
TCONS_00017386	87.7052	210.007	196.672	84.534	100.239	71.059
ENST00000542172.1	65.2243	76.7243	31.6815	38.0767	20.8006	31.0007
TCONS_00030022	52.3384	19.3252	16.8535	15.9586	15.8962	13.976
ENST00000559804.1	180.555	771.079	142.552	170.523	209.699	186.411
uc001ldx.3	453.249	573.014	720.566	195.004	365.24	344.546
ENST00000438380.1	42.4272	88.2367	72.5012	64.5886	24.4631	16.2026
ENST00000413897.2	547.975	3177.08	108.724	667.988	684.607	633.612
TCONS_00010532	86.1241	257.386	217.435	90.7522	99.2837	100.718
RNA146936|p0040_imsncRNA87	75.6097	208.335	112.675	74.7599	88.6569	42.1651
ENST00000492054.1	90.7646	87.3049	334.028	112.763	90.0434	62.6702
ENST00000522460.1	67.4134	24.3225	17.3373	25.539	17.0962	13.927
ENST00000562842.1	51.9082	92.9825	56.7574	44.1513	39.9251	20.5113
ENST00000434196.2	33.5729	75.1393	52.6002	38.9999	21.3352	23.3533
ENST00000593050.1	31.0742	82.7049	17.0897	34.9671	19.923	13.0061
TCONS_00016405	240.964	442.724	102.162	156.262	120.379	131.107
ENST00000415327.1	23.9076	38.9615	26.0207	10.0173	21.268	14.8399
TCONS_00019634	75.8221	37.9266	44.911	53.3062	15.6095	13.4204
eHIT000015228	29.1906	7.78177	59.7675	26.4888	10.4781	13.2688
XR_108986.1	153.597	306.288	318.486	163.773	150.882	89.5833
ENST00000598354.1	16.0072	57.0503	14.7233	14.2224	15.6655	15.7005
ENST00000528818.1	1298.7	1874.72	2476.43	910.058	1232.91	792.185
uc.390+	28.1464	107.183	62.0717	37.7912	36.8122	27.9568
uc004aut.1	108.547	360.04	75.2171	121.318	102.409	58.8121
ENST00000443873.1	892.627	126.711	83.9213	112.54	262.257	198.502
ENST00000428495.1	40.7086	115.234	44.181	38.6726	49.1253	16.2171
RNA147241|p0345_imsncRNA764	141.193	598.114	55.0603	173.358	120.945	118.781
XR_246985.2	465.057	974.535	201.555	313.594	293.535	246.331
ENST00000439881.1	86.5744	104.648	86.5606	48.5724	61.7212	34.1714
ENST00000568853.1	217.22	613.814	258.786	201.916	215.404	149.473
ENST00000412092.1	3282.73	7788.45	2373.13	2028.21	2116.8	2848.03
ENST00000587960.1	1665.6	2569.4	3967.28	1452.52	1814.9	1001.96
TCONS_00000054	1127.35	2713.64	745.525	678.588	936.978	771.794
ENST00000436885.1	64.0205	248.814	59.059	45.3191	73.7376	74.5669
ENST00000558025.1	88.5669	482.933	73.8444	164.766	100.913	70.34
ENST00000439136.2	76.6506	400.757	40.4376	72.6288	118.129	78.8872
ENST00000562763.1	41.7414	119.335	69.234	33.1072	65.8276	21.0771
NR_037657.1	131.756	268.34	157.726	133.958	102.893	53.9195
ENST00000506819.1	138.527	45.2259	9.83212	67.7569	16.988	16.1937
ENST00000458224.1	48.769	118.615	41.453	60.6155	34.7482	13.598
TCONS_00017727	51.9496	98.6703	138.913	115.544	22.5201	13.0219
TCONS_00010039	50.389	10.0764	8.12678	9.52321	11.4854	14.7863
ENST00000553869.2	1658.21	69.4154		1161.48	140.35	50.5599
ENST00000424493.1	243.014	664.071	300.16	279.22	220.156	130.756
ENST00000560187.1	340.436	423.03	1522.67	443.188	426.81	323.547
ENST00000552332.1	73.648	115.719	48.1501	60.7639	29.4042	33.8803
XR_428404.1	326.662	21.1882	179.046	51.281	92.6614	131.278
ENST00000562203.1	63.757	31.3236	15.736	27.0277	15.4872	15.3701
ENST00000567341.1	50.7988	125.492	43.6355	37.0767	50.1711	27.6783
ENST00000456105.2	97.1607	153.924	18.3445	91.0233	33.9909	15.7822
ENST00000492031.1	31.6157	55.7205	32.2267	38.2967	11.3848	12.8045
TCONS_00008271	44.1684	29.4086	34.9457	28.4677	13.7602	14.4999
ENST00000435097.2	137.416	60.7986	35.1788	49.1402	14.1179	58.7453
ENST00000471057.1	45.7956	95.7006	74.6682	9.59753	62.8641	40.5492
TCONS_00022208	31.3225	81.7248	24.8365	28.6717	14.9061	28.5346
ENST00000554194.1	63.0208	81.0377	64.5827	64.8897	24.5332	19.7073
ENST00000577000.1	125.923	153.427	231.004	137.876	58.0012	71.1928
ENST00000432360.1	78.4715	324.478	44.3695	97.2177	72.3614	64.5766
ENST00000428501.1	483.46	4965.43	1991.05	2329.75	1454.33	111.013
TCONS_00010056	36.2003	35.0429	9.31409	12.1004	16.508	13.5681
TCONS_00025609	73.7809	29.6936	31.9442	46.9871	11.0858	12.8548
ENST00000599566.1	11779.7	12585.4	8707.46	5664.07	4401.37	7258.64
RNA147800|p0904_imsncRNA727	58.9853	57.2989	39.0455	48.843	11.5711	20.9541
uc.95-	71.7448	99.8783	102.907	72.6188	28.2213	42.9764
ENST00000608477.1	134.124	179.172	252.53	91.4091	121.924	83.1096
ASO3791	411.521	1511.86	521.665	339.708	550.893	390.397
ENST00000598538.1	66.1102	211.001	168.133	81.1075	93.8922	58.284
ENST00000559094.1	229.357	39.8691	113.137	28.0559	126.869	45.4368
XR_108816.2	44.4646	41.7787	5.56016	16.6367	17.6296	13.845
ENST00000435692.2	20.9295	95.5034	30.0374	23.4291	31.0192	22.3398
ENST00000549058.1	60.9759	90.1575	28.0596	21.6257	53.1709	19.1529
TCONS_00024504	50.8171	46.1267	24.7106	33.0898	14.8578	15.838
ENST00000556136.1	42.7019	39.4511	65.3286	28.7008	28.5344	20.0988
TCONS_00009708	47.2135	235.791	8.20638	56.5432	58.072	38.1154
ENST00000499459.2	16.5809	90.261	29.1029	39.2284	18.0489	14.0348
RNA95267|RNS_349_177	42.6711	26.9504	54.9785	26.4248	22.045	16.9078
TCONS_00024154	206.688	501.231	186.292	127.647	192.517	149.099
ENST00000530918.2	32.0289	54.3215	36.5665	38.4221	12.9198	13.1632
NR_003012.1	69.7854	54.5529	62.6101	44.4576	30.4751	23.2068
ENST00000434030.1	107.191	358.875	20.1996	120.415	106.709	28.1469
TCONS_00029634	55.2755	320.471	100.062	89.4131	88.0752	72.3728
NR_033800.1	83.0587	76.2817	50.5578	66.597	23.4186	20.2242
TCONS_00006772	348.171	430.469	479.137	235.756	237.76	187.096
ENST00000595058.1	48.0393	35.474	53.9904	41.0678	11.3798	19.7856
ENST00000455926.1	474.992	4987.38	2052.06	2347.38	1444.6	155.505
TCONS_00001488	54.8804	273.434	132.683	138.02	79.0241	25.236
XR_241754.2	21.9073	62.2677	16.2238	22.5436	14.9355	15.3006
TCONS_00018273	18.4103	59.023	32.6097	29.6144	14.7722	13.4682
ENST00000450830.1	83.9175	56.7058	15.176	35.6375	26.0959	20.1998
ENST00000447009.1	212.377	555.641	855.603	196.022	320.043	337.939
ENST00000427343.1	60.2952	60.6476	58.3961	50.9988	20.9698	22.3754
ENST00000416575.1	11.219	72.8621	5.30015	19.8028	12.7195	14.4994
TCONS_00013896	599.839	72.7156	206.19	89.0164	290.405	82.9098
ENST00000567598.1	307.489	676.778	404.521	262.619	278.279	190.041
RNA95068|RNS_150_193	291.482	341.079	672.814	156.278	216.036	314.92
ENST00000606401.1	34.4419	33.6608	66.5529	36.7754	20.8399	13.2763
uc002thg.1	732.604	67.165	86.0734	196.11	192.211	78.2271
ENST00000607175.1	83.6905	141.597	26.8657	62.2003	42.2405	28.3867
ENST00000530102.1	70.1432	35.6625	44.252	42.7026	12.3733	23.9874
ENST00000569473.1	171.248	99.6176	80.0648	66.3581	68.2173	50.3256
TCONS_00028642	71.5263	92.0746	26.5269	64.1974	21.7623	14.287
ENST00000521122.1	996.502	37.0602	427.575	177.379	276.353	316.721
TCONS_00002775	44.5108	39.3489	26.0905	25.0155	13.8053	19.1881
ENST00000501817.2	47.6097	135.38	74.6637	30.5129	56.8707	48.5547
ENST00000428289.1	97.6342	122.306	31.3557	66.5451	51.3397	14.7215
ENST00000412495.1	42.7188	24.3432	27.2129	19.0166	14.5142	16.2305
ENST00000577478.1	38.522	169.513	45.978	62.785	52.6011	18.7086
ENST00000440016.2	19.473	30.6706	25.4852	13.4804	11.8845	14.5708
ASO1897	121.458	142.493	147.293	68.615	96.2075	52.362
ENST00000431956.1	4550.51	466.57	674.882	816.265	1542.68	647.354
ENST00000416080.1	1214.73	48.7531	220.652	179.048	437.267	167.766
ENST00000564843.1	102.137	33.9586	32.2	39.5167	31.8226	17.6029
hox-HOXD10-35	60.8481	95.2881	94.7704	66.4076	28.1879	38.041
RNA95238|RNS_320_180	27.236	26.8748	71.9667	21.9934	23.9855	20.673
TCONS_00001509	45.4805	118.075	33.5226	53.1994	34.522	16.47
ENST00000503593.1	33.0178	54.2032	20.784	23.5189	20.1521	13.4456
TCONS_00025630	305.318	801.287	119.295	141.529	292.705	214.087
ENST00000600606.1	78.3556	186.589	50.5696	73.9952	67.0458	25.8202
TCONS_00017369	96.3873	240.3	141.515	115.789	90.3788	46.7682
ENST00000431012.1	507.614	1244.86	1166.62	535.217	531.373	477.682
ASO1852	70.0712	113.226	57.1543	73.6351	26.2571	27.3601
ENST00000507749.1	785.294	3088.82	445.628	1048.9	546.779	690.454
ENST00000582741.1	117.596	77.3706	60.8498	75.9899	24.8354	34.5948
uc001vjx.1	337.796	1305.47	556.589	602.693	297.233	264.648
TCONS_00007045	153.562	58.5454	61.3242	76.4975	42.2033	26.0688
ENST00000572730.1	265.103	1074.11	94.0869	358.193	267.752	132.944
ENST00000397549.2	123.722	906.888	306.023	167.199	456.806	83.968
ASO2062	235.095	272.78	295.224	114.63	205.414	105.374
ENST00000384835.1	251.057	41.3451	46.4825	71.8507	88.8301	18.8365
HIT000393090	30.9674	35.1146	43.1019	14.5652	29.3997	13.8811
ENST00000520902.1	37.1039	176.44	28.9589	63.2029	32.4831	32.7969
NR_037687.1	590.592	952.113	266.798	259.449	455.94	243.462
ENST00000604992.1	219.751	363.522	212.768	186.591	129.681	105.61
ENST00000568819.1	79.3325	34.9435	24.0516	36.3826	15.3721	21.5781
XR_427202.1	425.334	40.7298	64.6423	125.544	97.2459	58.8592
RNA147424|p0528_imsncRNA126	20.2206	50.9726	20.8882	23.9309	11.3877	13.5506
ENST00000560873.1	141.324	585.505	140.877	153.352	156.411	150.763
ENST00000447407.1	576.292	1877.69	198.923	354.931	521.119	532.04
ENST00000548203.1	238.057	72.2177	119.718	112.17	66.2446	49.9061
ENST00000578888.1	130.965	326.512	72.0889	127.267	80.9418	73.0294
ENST00000411746.1	1196.97	3645.55	589.852	774.166	999.603	1111.57
XR_427514.1	38.289	135.055	94.7097	61.3314	60.0062	21.0423
TCONS_00026069	152.593	332.909	50.8745	77.9833	106.025	100.956
RNA95050|RNS_132_194	56.7343	34.5581	26.4676	28.5888	11.4168	22.5578
ENST00000444722.1	65.3001	114.141	101.103	65.7171	26.8132	56.5844
ENST00000553757.1	241.698	235.517	983.274	408.242	202.701	165.359
XR_243076.1	454.764	1748.29	329.028	602.047	446.13	297.736
ENST00000530241.1	128.875	177.971	209.013	127.603	85.3536	61.2586
RNA147269|p0373_imsncRNA790	35.8086	34.1382	32.8084	24.2602	17.0048	13.3756
ENST00000447959.1	3378.6	263.54	230.802	642.323	897.282	519.897
ENST00000558421.1	29.4224	55.8013	17.2096	20.5588	20.2598	13.6574
ENST00000416193.1	2807.4	2532.54	2057.98	944.02	1727.23	1263.37
TCONS_00010162	165.72	39.9493	27.5323	53.4218	51.4285	19.1801
ENST00000532515.1	84.837	93.6049	98.1292	75.0595	39.0162	33.0998
ENST00000414965.1	26.8336	39.6022	17.9756	12.0245	11.0652	21.8304
ENST00000517655.1	47.8354	39.4382	33.2523	21.5649	21.7858	20.7972
ENST00000427017.1	19.916	63.4961	61.6477	31.0555	27.7809	18.3745
ENST00000413311.1	191.709	218.234	588.005	169.533	207.118	154.536
ENST00000558105.1	70.925	130.02	52.0991	67.8245	42.5147	24.3719
ENST00000446766.1	38.4408	57.6963	26.8349	25.9531	22.5317	16.9899
uc002suu.2	212.502	384.677	391.35	158.339	201.419	166.591
RNA95833|RNS_915_108	721.684	2226.52	470.115	804.859	501.954	513.577
ENST00000428276.1	69.2367	31.0387	14.7944	25.4438	19.8481	15.9935
uc001czh.2	56.2379	237.149	636.868	129.094	145.729	220.856
ENST00000597256.1	2251.54	2315.77	1034.61	932.065	1137.2	915.881
RNA95517|RNS_599_149	45.3658	60.7805	24.3378	30.3746	24.951	14.2068
TCONS_00021411	413.874	1451.44	325.238	555.052	424.283	188.017
XR_245226.1	46.272	51.8821	43.4396	42.9665	14.075	18.4156
ENST00000536405.1	92.6311	140.865	7.34302	43.7574	49.4103	35.1909
ENST00000560341.1	642.927	1150.39	743.557	646.158	321.053	385.014
ENST00000562869.1	68.2331	103.671	43.8941	44.4021	41.0953	29.5699
RNA95760|RNS_842_116	23.9206	58.8357	85.3658	16.62	50.8105	22.2207
ENST00000598163.1	46.84	26.1605	14.9888	17.8054	11.7071	17.422
RNA147818|p0922_imsncRNA748	39.2484	44.6369	104.917	57.512	21.6682	21.5408
TCONS_00006122	56.6936	48.7016	19.1081	34.3652	15.4425	16.6125
uc002tyw.3	965.02	2380.23	11.9091	875.016	560.004	356.422
XR_429192.1	525.677	1479.55	535.022	835.769	279.848	239.992
ENST00000444956.1	45.797	190.825	20.6333	38.3489	69.3665	29.6631
TCONS_00015354	606.629	56.601	417.104	136.05	212.953	227.96
TCONS_00023721	26.3849	108.094	61.5154	22.9967	54.4681	27.2386
ENST00000552885.1	38.1423	72.9849	30.208	42.5271	17.2051	15.7867
ENST00000517790.1	1000.61	21.6077	433.717	134.991	277.773	365.262
ENST00000523427.1	685.16	68.4607	377.823	174.2	216.878	213.906
RNA94988|RNS_70_197	54.6939	46.611	39.3881	30.106	22.4933	22.6437
ENST00000587736.1	140.905	464.113	248.896	174.563	133.9	148.232
XR_109287.1	38.9468	64.9022	73.02	31.823	43.1015	19.7138
XR_428940.1	92.4581	540.89	71.1679	113.98	171.952	91.0582
ENST00000534398.1	1022.95	300.144	264.275	323.359	270.955	255.141
TCONS_00024144	970.645	2045.83	305.7	1071.97	424.823	281.227
ENST00000574252.1	104.375	645.553	75.5398	227.601	141.986	72.4321
ENST00000590117.1	35.6519	33.3911	26.5884	20.8883	16.266	14.0575
ENST00000455071.1	950.57	1177.79	627.787	1089.31	372.535	14.2421
ENST00000447056.1	264.995	10.3493	1404.71	634.076	117.705	148.255
TCONS_00022701	29.5916	60.7607	13.9306	26.2734	16.5129	13.0911
XR_109113.2	621.108	617.343	148.022	268.198	213.47	261.276
ENST00000515627.2	266.692	472.964	662	265.984	147.53	337.877
ENST00000586922.2	40.5391	195.947	13.1235	31.0321	81.4691	21.3789
ENST00000430481.1	199.689	478.302	517.814	250.015	304.623	86.7482
ENST00000470435.1	271.145	240.509	746.782	153.543	239.743	282.16
ENST00000562916.1	1117.29	326.199	329.316	439.91	258.894	252.775
uc004azl.1	99.4884	114.278	52.9999	71.2979	46.8543	25.0539
ENST00000424948.1	116.12	112.334	27.5131	55.4687	36.3764	45.6028
TCONS_00005195	408.312	610.46	334.837	335.121	251.373	140.413
TCONS_00014191	41.21	17.9769	34.8651	26.8524	10.4518	13.2184
TCONS_00023265	1276.88	3455.2	1805.31	1098.48	1714.09	700.412
ENST00000413231.1	2005.12	1417.87	1780.33	829.849	1037.18	930.31
ENST00000484076.1	137.601	259.397	124.392	78.6779	134.355	67.32
uc003tvr.5	2638.67	8055.23	3642.66	2511.42	2865.44	2334.18
XR_242207.2	441.31	369.105	1134.29	248.331	344.536	453.422
TCONS_00028336	32.939	27.7463	36.3927	22.8021	10.7516	18.6881
ASO3570	46.7203	34.1412	70.616	32.8683	26.1014	22.5594
ENST00000602641.1	38.921	54.6917	26.7135	28.1442	19.3879	17.2524
ENST00000572856.1	378.537	102.826	601.986	217.572	176.947	188.821
ENST00000520306.1	224.824	226.021	50.4717	61.727	139.905	68.3334
ENST00000564479.1	56.1393	47.1487	62.8444	47.5459	20.2252	21.6977
LIT2062	19320.2	24329.5	12697.7	11377.2	8978.5	9996.32
ENST00000606100.1	94.7794	102.119	59.2379	59.7207	39.2819	38.995
TCONS_00004152	84.5983	50.7676	43.9098	60.49	19.3096	16.8228
ENST00000608176.1	18.5335	108.574	27.8845	57.3277	12.2435	13.9908
TCONS_00029002	29.6998	30.9654	27.4204	14.2873	19.8152	13.4045
ENST00000451257.1	97.6522	93.7753	90.9797	75.9121	30.2924	46.1553
ENST00000529875.1	695.205	1048.89	459.919	329.313	450.011	409.87
uc003jvo.3	24.1652	42.729	20.6366	17.7412	11.7193	17.7933
ENST00000432518.2	85.8185	25.7205	27.8161	41.5017	11.6037	22.1273
TCONS_00010008	265.566	337.809	206.005	166.289	130.926	139.857
uc003wlv.1	40.4942	670.863	102.634	111.255	125.745	202.631
ENST00000453946.2	2934.87	6877.57	1762.19	1544.33	2454.03	2255.26
ENST00000514846.1	66.8501	36.609	97.5229	38.2709	27.7712	42.553
ENST00000507304.1	136.901	31.3666	31.5783	62.8913	20.9981	24.1169
ENST00000511301.1	142.321	456.213	194.421	146.353	186.515	95.7205
ENST00000424242.1	23.8244	23.9576	77.0014	24.4925	21.3815	21.623
TCONS_00011752	3274.15	8644.71	11225.8	3833.21	5336.06	3350.72
ENST00000589303.1	80.5867	97.6149	67.4284	41.418	60.7196	30.7478
TCONS_00018604	212.694	26.0479	38.7057	82.8593	32.7649	34.4804
ENST00000607670.1	136.817	237.888	137.647	83.934	120.508	72.8057
TCONS_00021383	39.7808	416.339	168.938	109.229	150.254	78.778
ENST00000483329.2	3161.02	8848.83	5407.38	3734.87	2682.84	3007.92
ENST00000453229.1	196.883	78.4469	51.6371	57.6772	63.3123	55.9553
TCONS_00015359	1229.15	46.7779	739.401	180.418	460.853	449.485
ENST00000411856.1	39.4316	36.4203	48.0607	29.7066	18.7239	18.6377
ENST00000572349.1	25.2937	30.3752	7.37961	9.88754	10.9976	13.2811
ENST00000447784.1	96.9472	346.324	25.2949	114.484	47.2701	92.2419
HIT000196023	122.332	77.3525	142.122	103.477	47.8616	34.0078
ENST00000602616.1	88.9549	166.331	68.3079	53.6403	75.5683	46.3322
XR_110950.1	1281.21	2229.67	293.61	1076.21	547.814	440.264
LIT3563	587.797	1754.63	592.072	621.731	555.877	414.8
ENST00000394864.2	214.085	337.713	204.171	160.334	147.558	102.361
TCONS_00028212	188.998	602.034	183.768	277.902	115.248	135.938
ENST00000529258.1	39.8899	40.1211	23.8021	12.3269	31.0044	13.0182
ENST00000592087.1	123.038	639.31	50.4167	170.58	189.423	81.1723
ENST00000439483.1	60.6855	130.362	48.1987	76.2661	40.6086	13.0248
TCONS_00018736	135.783	429.298	188.315	197.838	94.2105	117.049
ENST00000581690.1	1049.87	306.408	215.343	288.426	378.227	186.827
TCONS_00014661	58.7674	36.2578	37.4867	43.654	15.1054	13.2033
ENST00000568788.1	61.407	21.9005	20.0791	15.6482	26.7372	13.7697
TCONS_00001233	3968.01	5624.81	6894.69	3876.69	2465.65	2614.61
ENST00000578730.1	749.61	1846.76	1270.06	567.861	814.179	718.623
ENST00000424761.1	76.6446	65.6806	83.6147	52.3962	47.6837	22.6778
ENST00000528607.1	48.6118	508.697	39.667	60.3623	162.714	101.296
TCONS_00004875	41.5682	53.2944	28.0933	38.5756	12.5988	15.6527
TCONS_00011821	36.2665	64.3565	53.0149	36.2602	22.5757	24.6681
ENST00000507521.1	18.2593	44.7865	41.2874	27.6547	14.4175	14.6368
ENST00000431856.1	124.039	151.041	85.5499	136.858	26.8059	32.3598
TCONS_00017170	128.545	127.401	50.5082	72.1641	70.2126	24.2148
ENST00000602992.1	85.8348	453.891	372.187	71.3335	287.713	136.699
ENST00000562795.1	75.3235	238.911	55.3798	77.2832	54.4659	69.27
ENST00000527329.1	34.1092	51.0517	56.8818	40.4367	15.1671	21.6621
TCONS_00001133	150.545	725.324	155.629	177.408	240.88	142.909
ENST00000456499.1	54.0352	286.331	40.2117	116.946	72.156	17.9736
ENST00000485898.1	107.45	247.687	94.6997	63.0554	121.025	60.6817
ENST00000456887.1	324.514	7.75917	29.194	74.8889	94.6863	27.1098
eHIT000010754	24.1417	62.3189	16.7464	18.2067	12.4493	25.5086
ENST00000433465.1	23.9818	21.5899	44.3183	13.5736	17.8168	17.5336
ENST00000574526.1	921.311	181.365	123.181	300.707	213.428	153.132
ENST00000442328.1	36.3853	28.1728	32.0338	25.6283	13.0653	13.9109
uc011moa.1	79.5741	191.052	73.4944	66.4815	84.5832	36.4405
XR_110948.1	1346.58	2390.77	313.354	1142.02	600.445	464.991
ENST00000565747.1	63.0704	113.28	60.6152	59.1535	45.8328	24.1517
TCONS_00004100	44.2279	217.481	28.0032	87.736	52.7376	17.4196
ENST00000545520.1	696.167	205.598	242.885	247.288	211.753	164.82
ENST00000564775.1	81.0295	153.067	109.665	76.9433	59.8438	50.572
RNA147302|p0406_imsncRNA821	883.456	3397.19	1337.79	752.333	1312.13	998.163
ENST00000577385.1	41.9714	105.295	92.4613	46.768	62.3952	21.5334
XR_430341.1	38.9886	91.0592	28.3132	45.1397	17.5011	23.7125
XR_428439.1	78.7695	51.5046	44.0815	53.9957	22.4371	18.6552
ENST00000579896.1	115.201	42.9516	36.8776	60.236	23.9309	22.2056
uc021pku.1	322.993	15.6926	33.3165	88.4576	23.0323	91.4155
ENST00000561231.1	206.122	383.565	245.517	197.393	123.172	135.003
ENST00000549813.1	1456.44	4032.51	924.594	1245.99	1224.51	1029.57
TCONS_00026882	59.8453	151.219	92.3123	60.6344	47.8434	57.0977
ENST00000557545.1	173.069	271.184	422.134	192.092	131.562	149.354
NR_026776.1	153.44	729.414	272.719	202.26	281.454	147.183
ENST00000518942.1	2050.78	1902.83	2460.53	1710.39	975.832	815.968
ENST00000450458.1	100.949	656.202	44.7784	178.454	146.94	112.512
ENST00000444482.1	100.728	572.694	47.2697	137.115	115.531	140.918
ASO3874	2878.42	1463.92	2004.96	1910.62	647.4	909.326
ENST00000565764.1	68.0219	270.02	83.3405	76.2513	81.6549	72.3502
ENST00000605739.1	189.011	111.406	471.905	119.744	168.241	134.134
ENST00000450783.1	165.638	240.034	148.769	108.601	106.324	88.1576
ENST00000427132.1	69.0524	70.5447	47.5977	50.5607	22.9236	28.8555
ENST00000604793.1	50.2402	190.783	57.5665	61.3097	42.826	59.1223
TCONS_00024821	38.8351	66.5629	31.2056	23.8515	25.5227	25.3391
ENST00000538428.1	48.1647	131.297	31.295	46.2414	46.6491	22.4034
TCONS_00002634	155.16	357.617	617.741	166.076	304.941	147.443
RNA147100|p0204_imsncRNA312	27.8987	88.1558	44.0021	28.5878	38.2623	20.7203
ENST00000559212.1	224.91	1160.81	177.196	397.923	320.423	137.41
ENST00000581836.1	23.4459	32.8083	49.5829	22.0331	16.662	19.2556
ENST00000569460.1	17.3088	47.5911	8.59027	9.96315	11.7144	18.5731
TCONS_00018082	996.598	1185.56	1508.13	1041.62	389.151	591.021
TCONS_00005278	29.3471	19.0297	31.1683	19.0007	11.585	12.9958
HIT000321739	520.706	887.404	597.455	458.211	356.288	284.367
ENST00000501194.2	57.2304	20.7529	47.229	36.6246	11.2599	20.7281
ENST00000608029.1	8.3635	37.6091	25.43	10.247	16.8089	12.0717
ENST00000596092.1	76.9384	52.5955	32.4561	50.4962	17.8909	20.3827
TCONS_00003800	195.135	45.035	55.3506	66.0063	68.8875	27.084
ENST00000576906.1	69.7831	77.2596	127.652	60.2487	54.5633	35.7542
ENST00000437267.1	805.926	2682.53	183.513	620.355	667.295	725.192
RNA147558|p0662_imsncRNA420	73.3869	39.6966	42.1686	51.0349	18.4165	15.6658
ENST00000520259.1	450.978	1527.4	194.852	471.17	388.143	332.212
uc003teo.1	355.986	1090.42	488.85	423.157	287.116	351.224
NR_038845.1	127.848	78.9943	223.557	113.808	58.3107	63.9606
XR_427389.1	70.1562	48.3843	34.9292	52.2868	17.9772	13.9245
ENST00000486015.1	48.3243	43.8529	51.3221	47.0365	17.3756	14.3081
TCONS_00019671	15.9143	37.4815	22.2684	11.5913	15.8393	14.0782
ENST00000437597.1	76.5513	106.426	92.9657	73.8844	45.9198	31.6036
ENST00000446192.1	213.573	524.41	243.196	231.992	184.715	121.802
uc003fap.1	24.5158	40.4456	36.7141	9.75823	32.1309	13.9194
TCONS_00006739	36.8516	27.2445	87.0334	37.1119	26.4028	19.4406
TCONS_00026820	45.7349	21.0525	27.8413	27.8763	11.7669	12.3067
NR_037177.1	232.22	587.13	232.949	189.546	240.567	147.794
ENST00000561504.1	103.604	208.697	119.92	89.7505	122.648	25.0173
ENST00000549313.1	33.4672	32.6721	15.3952	19.3126	12.1008	13.3811
XR_428937.1	27.7713	42.8512	28.0795	22.7103	16.6142	14.9161
ENST00000421829.1	1396.24	2583.1	1774.85	1195.33	1067.4	899.775
TCONS_00003531	25.7596	36.0458	35.8831	22.0272	18.5027	13.1768
RNA143592	63355.1	43915.8	56409.2	33149	18362.8	38486.7
ENST00000598051.1	381.618	2061.87	149.233	829.023	315.609	280.997
TCONS_00010589	72.5086	50.3109	81.6151	60.6836	30.9347	20.7988
ASO3625	72.445	104.984	40.4021	79.6385	17.3514	22.797
ENST00000602453.1	74.4294	44.422	28.0603	37.0259	30.2913	13.4833
TCONS_00023067	1049.74	236.81	259.905	340.431	239.597	270.823
ENST00000536474.1	155.816	229.839	94.5764	140.953	68.4001	54.9079
XR_109888.1	209.31	575.947	283.903	245.962	202.293	140.119
ENST00000502427.1	32.0375	35.2663	24.4871	23.2407	14.2721	13.0098
ENST00000606398.1	133.102	93.9449	71.5486	100.475	35.0486	28.8556
ENST00000520348.1	160.338	318.804	130.244	66.3944	149.832	119.419
TCONS_00024235	117.566	286.193	133.121	110.758	121.021	63.9316
ENST00000552840.1	74.044	51.457	23.8462	39.7934	16.9412	25.5798
ENST00000523769.1	33.9001	66.6162	32.31	36.4407	23.6217	13.1556
ENST00000522618.1	642.596	943.768	147.975	385.646	268.124	302.337
TCONS_00012365	42.4137	27.1891	39.3167	31.1491	15.0241	13.887
ENST00000582959.1	50.1974	54.5992	12.0949	33.3821	12.9899	18.0982
TCONS_00025697	32.3376	32.4416	14.0291	18.2368	10.9543	14.2846
ENST00000588286.1	41.2812	158.389	13.7973	13.5081	59.2607	45.0079
TCONS_00006864	233.138	696.124	665.508	253.294	340.874	285.732
TCONS_00015083	64.9427	53.5375	35.9569	50.3263	21.3522	13.5409
ENST00000590660.1	44.3467	61.5717	60.8089	56.2668	14.5469	21.1887
ENST00000532380.1	72.1924	104.458	79.5123	67.743	39.409	34.2041
TCONS_00024721	650.871	733.241	749.43	469.888	412.97	294.699
XR_428220.1	81.5283	458.908	90.6543	78.5709	248.964	20.8266
ENST00000606287.1	275.326	664.757	323.346	223.546	287.332	186.544
TCONS_00003562	36.4366	45.2515	28.0869	19.7471	17.5688	23.2878
ENST00000436905.1	83.1281	19.8685	32.7118	34.5108	26.2351	14.1858
LIT1958	3671	1065.45	361.741	1010.46	1122.51	682.826
ENST00000602385.1	1759.09	707.845	1823.87	836.468	809.434	724.208
TCONS_00014867	80.5146	60.0737	65.3551	61.9204	34.7516	17.0852
ENST00000504009.1	28.5352	48.4457	19.0871	26.8076	12.4748	13.7937
ENST00000571090.1	9.71256	62.0856	36.7293	15.141	23.1371	21.6838
TCONS_00010584	37.0013	46.7177	67.2552	38.7472	25.4065	19.2682
TCONS_00018571	26.206	57.5568	27.81	28.3202	14.1497	19.1904
XR_110541.1	42.4442	27.3574	29.0081	30.2349	10.8664	13.5081
ENST00000535301.1	1162.98	3028.08	1279.75	1282.77	1008.23	733.385
TCONS_00016158	69.3444	96.7417	63.8442	58.7322	31.2855	37.1027
ENST00000585742.1	22.9601	39.0149	24.0456	21.7412	11.6649	14.1535
TCONS_00006202	87.4907	76.1748	29.115	60.8108	18.4616	27.3693
TCONS_00008010	62.3458	746.656	61.248	227.182	172.985	81.2416
ENST00000570152.1	106.175	64.7186	64.0195	67.9741	30.0196	31.9982
TCONS_00027514	42.1516	32.234	28.3398	31.4818	11.6808	13.6973
TCONS_00006308	56.9325	42.1272	34.825	45.0038	12.6348	16.4723
ENST00000557989.1	38.4789	115.842	90.422	59.7264	47.4549	28.31
ENST00000499326.1	368.886	454.589	1364.43	392.596	478.928	340.374
ENST00000577297.1	195.357	596.194	445.02	393.079	189.571	102.603
TCONS_00013784	117.388	42.649	22.9312	64.6049	23.1707	13.6471
XR_427957.1	599.446	1414.26	1565.92	642.276	891.201	450.975
ENST00000534505.1	45.2394	23.9921	41.5344	21.7075	26.6047	13.0953
TCONS_00022143	48.3305	39.0719	46.6878	37.9655	14.7087	21.6725
ENST00000431621.1	350.205	1793.41	85.3667	250.01	573.96	411.906
TCONS_00006510	45.8124	178.122	36.4777	85.8704	38.7959	19.7375
ENST00000444038.2	77.719	254.573	135.876	91.4555	93.0072	75.1514
ENST00000503307.1	295.458	822.742	330.416	263.85	256.168	283.29
ENST00000539206.1	40.7652	47.0296	32.6645	39.4113	13.407	13.9827
ENST00000335142.5	182.052	128.228	145.469	138.528	80.7983	33.4381
NR_110304.1	147.378	167.394	410.919	134.657	148.843	119.005
ENST00000510938.1	23.3476	51.5819	23.829	24.5111	16.7616	13.5063
ENST00000416191.2	95.1049	782.318	70.7026	109.775	306.993	109.227
TCONS_00014599	308.152	589.812	1071.01	596.75	262.039	233.683
RNA95374|RNS_456_165	55.7773	67.8238	53.4953	53.8252	18.1342	26.3172
uc011ftu.2	569.973	974.792	1446.33	578.192	611.135	470.576
XR_429988.1	64.887	248.571	37.1603	72.3359	91.5938	30.648
ENST00000605942.1	140.038	317.988	138.462	95.5371	151.629	83.9794
TCONS_00014629	49.0759	34.0621	29.2322	34.8844	12.8221	14.6838
ENST00000606237.1	109.154	56.7101	87.6192	59.924	24.9126	55.9263
ENST00000604491.1	391.344	796.028	240.803	119.59	427.419	246.146
ENST00000520576.1	42.8491	408.783	24.3698	128.831	76.3336	59.2861
ENST00000541282.1	36.6196	57.8073	15.5123	26.4331	21.4899	13.1765
XR_429273.1	64.1916	107.376	47.1827	55.2709	46.1186	20.2001
ASO3486	679.515	1472.17	775.674	529.824	539.23	558.21
TCONS_00019714	107.805	100.462	142.776	98.7533	57.3395	39.0551
ENST00000414744.1	110.863	583.552	86.921	203.651	150.067	80.6498
uc003txi.4	55.8184	151.477	98.2253	80.3452	58.7531	30.763
TCONS_00010055	40.4209	103.683	39.2768	50.9171	21.0802	29.9584
NR_024586.1	3139.41	2009.29	4246.22	1353.7	2349.2	1523.08
ENST00000576014.1	57.12	281.06	62.7066	68.7161	98.4391	55.869
TCONS_00022076	168.545	52.1874	32.6732	78.3033	32.3679	30.3418
NR_038948.1	38.1411	42.5945	63.1854	27.816	35.3558	16.9463
TCONS_00002691	75.4154	24.4703	27.0683	43.2137	13.5814	13.8787
XR_241539.1	54.5996	72.4272	30.3811	30.7721	31.7609	25.1004
ENST00000473713.1	34.3693	259.629	86.623	143.747	41.6061	26.5673
ENST00000550111.1	46.6591	223.451	6.81053	26.6569	86.5271	41.031
NR_015395.1	472.234	136.231	410.948	200.943	193.396	173.454
ENST00000436500.1	48.8329	16.8826	25.0009	21.0086	15.8742	13.6526
ENST00000437190.1	69.1464	112.208	59.6109	40.9545	50.1376	43.1483
ENST00000436019.1	46.8844	49.0129	104.729	40.6449	21.333	49.7911
ENST00000596027.1	582.105	168.445	425.113	287.278	188.074	179.78
ENST00000565519.1	53.8123	592.182	102.972	255.108	98.5447	63.8347
ENST00000502641.1	37.3682	60.0991	29.0111	24.3156	27.5537	18.6402
ENST00000567877.1	70.5801	46.15	45.5427	45.2193	25.1791	20.075
ENST00000439362.1	106.877	52.112	69.9691	45.1723	57.9592	24.5519
uc.87+	47.9547	37.3694	31.6084	37.7283	13.3643	14.1196
NR_110100.1	60.4997	134.88	35.1503	50.475	42.7192	35.41
TCONS_00020884	27.9019	91.9174	23.4705	28.7862	24.5415	26.6344
ENST00000400873.3	86.1696	284.591	31.0969	90.736	81.2382	52.297
ENST00000440959.2	71.6384	86.2923	87.6937	67.4421	34.5429	35.1095
TCONS_00001243	81.1592	68.1081	31.4138	42.1352	25.203	33.5191
ENST00000412353.1	45.0862	161.123	54.485	63.038	39.6185	42.8874
ENST00000425668.1	63.3705	39.1929	16.571	35.1405	13.186	18.1873
ENST00000521696.1	574.907	499.653	392.088	332.54	262.654	223.834
ENST00000433544.1	46.8738	81.4247	61.7085	62.4981	18.5728	25.043
NR_024499.1	59.0001	294.859	133.192	140.3	68.7948	63.0054
ENST00000456631.1	49.4137	54.2277	52.5157	44.8034	27.0352	15.405
ENST00000412102.1	34.1625	40.2663	28.3255	27.4347	16.4349	13.5415
TCONS_00023352	40.2268	39.4868	25.8715	15.4905	25.8245	17.7027
uc002kov.2	75.1191	113.408	33.864	66.8534	41.6986	15.7986
ENST00000515337.1	21.2968	30.3426	24.4398	18.3652	11.2383	12.9412
TCONS_00020285	56.4587	67.8848	32.653	47.171	12.0837	28.5672
TCONS_00003565	72.9276	111.854	34.6774	52.0431	48.0191	22.7007
ENST00000579629.1	75.4548	122.374	21.282	69.7992	31.2653	21.5065
ENST00000520096.1	918.391	1001.57	389.761	561.887	416.106	314.252
ENST00000553946.1	829.966	1271.29	264.856	502.373	470.852	350.669
ENST00000435649.1	196.517	539.171	253.205	202.111	187.239	163.978
ENST00000607057.1	66.2483	524.735	36.9683	67.1936	179.411	104.885
ENST00000606838.1	37.7159	52.6057	19.0447	17.747	26.74	16.7504
uc022ack.1	88.7524	292.951	87.0183	107.9	106.81	47.7932
TCONS_00012107	305.421	1534.7	155.132	578.945	356.155	182.422
ENST00000589074.1	37.1878	53.1998	35.4795	34.5598	18.3255	17.6162
ENST00000608247.1	59.8652	67.853	29.7125	24.4251	32.0248	31.7392
ENST00000415414.1	149.574	309.038	466.532	191.587	165.442	161.257
ENST00000559041.1	17.8977	37.9043	8.87937	11.4076	11.1362	13.6998
ENST00000560683.1	80.1467	104.423	70.6644	74.8429	46.9289	21.2555
ENST00000422366.1	414.729	1936.17	356.101	464.519	626.768	425.796
ASO3683	58.0374	44.3886	47.0534	51.0639	19.0751	13.6426
ENST00000426166.1	8.32294	24.4367	91.3422	21.3113	34.865	13.3873
TCONS_00006651	64.0009	43.8019	33.0275	37.7268	23.5837	17.6356
TCONS_00014655	63.9603	269.106	87.5028	123.432	45.6743	66.7131
ENST00000564385.1	57.8069	33.4908	39.5315	42.7088	17.585	13.0748
ENST00000457683.1	146.695	1497.51	128.011	405.992	470.901	117.116
ENST00000539653.1	53.5354	21.6698	29.414	33.8963	10.973	13.8158
uc021uec.1	129.531	301.387	89.1832	88.7885	99.9256	103.072
ENST00000552602.1	64.6192	355.894	7.26325	66.9062	125.118	48.0392
CDR1AS	100305	1208.57	20398.4	8408.95	54548.4	5482.2
TCONS_00001042	562.125	2439.06	732.901	640.99	929.374	525.91
ENST00000545629.1	309.353	404.473	210.132	231.723	150.018	137.108
TCONS_00022786	30.9275	84.597	54.724	36.5744	39.3992	19.6492
[truncated: 24,985 more rows]
