# Supplementary material for: Long Non-Coding RNA LINC01572 Promotes Hepatocellular Carcinoma Progression via Sponging miR-195-5p to Enhance PFKFB4-Mediated Glycolysis and PI3K/AKT Activation
Source: Front Cell Dev Biol. 2021 Dec 14;9:783088. doi: 10.3389/fcell.2021.783088 (PMC8712893; doi:10.3389/fcell.2021.783088)
Supplement: Supplementary file 1 [file DataSheet1.zip › Figure 1 Excel/D.xlsx]

## Sheet: Sheet1
Adjacent	Tumor (HbA1c<6.5%)	Tumor (HbA1c≥6.5%)
0.467728		1.25162
0.675619		1.86222
0.17214	0.889516
0.325969		0.793147
0.182513	0.672243
0.233027		1.66511
0.42505	0.530376
0.408828		0.984958
0.365776	1.17469
0.52688		1.15087
0.610345		1.01119
0.461753		1.52753
0.387083		1.29761
0.712057		0.764275
0.831522	1.10162
0.625934		1.18663
0.356925		1.4519
0.312949		0.802671
0.301027		1.26535
0.422872	0.56282
0.558784		1.44424
0.995482		0.830226
0.70028		0.970734
0.389612		1.24756
0.440183		1.70899
0.531655	0.711582
0.812271		0.93243
0.702802		1.49955
0.523517	0.961049
0.344684	0.462861
0.615273		0.998415
0.400171	0.862158
0.322854		1.5519
0.291535	0.807342
0.900818	0.73311
0.782913		0.965502
0.666013		1.28085
1.03246	0.894024
0.748173		1.29792
0.820086		0.787002
0.156365	1.236
0.261174		0.685618
0.59435	0.851881
0.411273	0.980547
0.574051		1.36924
0.490124	0.751691
1.19533		0.987267
0.156594	0.813255
0.477589	0.739618
0.654487		1.53663
0.789372		1.40515
0.313586		1.02364
0.298794	0.746157
0.117442	1.1206
0.541984		1.43835
0.372969		1.35623
0.9249	0.68786
0.274985	0.938514
0.514727		1.21253
0.690627		1.48472
0.772085		0.959918
0.483689	0.843383
0.221319	0.680339
0.168726	0.921112
0.439791		1.18724
0.0938657		1.0746
0.569016	0.974338
0.803565		1.04115
0.358969		0.907537
0.490421	0.671426
