# Supplementary material for: Long Non-Coding RNA LINC01572 Promotes Hepatocellular Carcinoma Progression via Sponging miR-195-5p to Enhance PFKFB4-Mediated Glycolysis and PI3K/AKT Activation
Source: Front Cell Dev Biol. 2021 Dec 14;9:783088. doi: 10.3389/fcell.2021.783088 (PMC8712893; doi:10.3389/fcell.2021.783088)
Supplement: Supplementary file 1 [file DataSheet1.zip › Figure 1 Excel/E.xlsx]

## Sheet: Sheet1
time(month)	LINC01572 High	LINC01572 Low
11	0
3	1
34	1
25		0
9		0
21	1
14	1
48		0
32		1
17	1
6		1
10		0
16	1
29	1
52		1
33	1
25	0
7		0
48		0
36	0
29	1
13		0
8	1
32		0
18		1
8	1
23		0
54		1
7	1
12		1
58		0
28	1
14		0
5	1
28	1
9		0
17		0
49		1
10	1
38		0
25	0
4		0
44	1
12		0
17		1
36	1
42		0
23	0
51		0
13	0
44		1
31	1
19		0
22	0
27		1
5	0
60		0
18	1
43	1
14		0
30	0
16	0
55		0
21	0
32		0
20	1
5		1
33	0
26		1
15	1
