# Supplementary material for: Long Non-Coding RNA LINC01572 Promotes Hepatocellular Carcinoma Progression via Sponging miR-195-5p to Enhance PFKFB4-Mediated Glycolysis and PI3K/AKT Activation
Source: Front Cell Dev Biol. 2021 Dec 14;9:783088. doi: 10.3389/fcell.2021.783088 (PMC8712893; doi:10.3389/fcell.2021.783088)
Supplement: Supplementary file 1 [file DataSheet1.zip › Figure 2 Excel/A.xlsx]

## Sheet: Sheet1
SK-Hep1			SNU-449			SMMC-7721			HCC-LM3			Huh7			MHCC-97H
0.990082	1.04631	0.976029	4.46687	4.52418	4.80949	0.560748	0.635963	0.747977	0.166206	0.228126	0.244217	4.73625	5.05834	4.98411	0.670987	0.972775	0.921293
