# Supplementary material for: Long Non-Coding RNA LINC01572 Promotes Hepatocellular Carcinoma Progression via Sponging miR-195-5p to Enhance PFKFB4-Mediated Glycolysis and PI3K/AKT Activation
Source: Front Cell Dev Biol. 2021 Dec 14;9:783088. doi: 10.3389/fcell.2021.783088 (PMC8712893; doi:10.3389/fcell.2021.783088)
Supplement: Supplementary file 1 [file DataSheet1.zip › Figure 2 Excel/B.xlsx]

## Sheet: Sheet1
	shCtrl			shLINC01572#1			shLINC01572#2
Huh7	1.06226	1.01404	0.93293	0.40873	0.33488	0.35282	0.30505	0.33775	0.27265
SNU-449	1.05051	0.92525	1.0383	0.26357	0.29778	0.22489	0.37638	0.25138	0.28527
