# Supplementary material for: Long Non-Coding RNA LINC01572 Promotes Hepatocellular Carcinoma Progression via Sponging miR-195-5p to Enhance PFKFB4-Mediated Glycolysis and PI3K/AKT Activation
Source: Front Cell Dev Biol. 2021 Dec 14;9:783088. doi: 10.3389/fcell.2021.783088 (PMC8712893; doi:10.3389/fcell.2021.783088)
Supplement: Supplementary file 1 [file DataSheet1.zip › Figure 2 Excel/C.xlsx]

## Sheet: Sheet1
			Huh7
	shCtrl			shLINC01572#1			shLINC01572#2
0	0.25154	0.27216	0.29001	0.23418	0.27516	0.23696	0.22923	0.29054	0.26335
24	0.47783	0.53647	0.41438	0.37712	0.32103	0.42454	0.39073	0.30765	0.3286
48	0.78336	0.90427	0.83861	0.54685	0.62235	0.50862	0.47114	0.43575	0.55403
72	1.25441	1.32056	1.20774	0.76658	0.89742	0.83687	0.6791	0.80794	0.71058
96	2.11612	2.05185	2.1616	1.14917	1.20491	1.08387	0.99897	0.93307	1.05463
			SNU-449
	shCtrl			shLINC01572#1			shLINC01572#2
0	0.314023	0.282622	0.356332	0.273576	0.301404	0.32369	0.354518	0.29221	0.310548
24	0.53545	0.483351	0.584066	0.415662	0.480972	0.450118	0.420127	0.386353	0.46029
48	0.794917	0.84196	0.932117	0.593303	0.685801	0.617324	0.672901	0.736144	0.620427
72	1.1647	1.27139	1.18035	0.750506	0.870314	0.793294	0.881024	0.832676	0.94217
96	1.79706	1.95059	1.83288	0.980844	1.05223	1.10767	1.24311	1.1976	1.10845
