# Supplementary material for: Long Non-Coding RNA LINC01572 Promotes Hepatocellular Carcinoma Progression via Sponging miR-195-5p to Enhance PFKFB4-Mediated Glycolysis and PI3K/AKT Activation
Source: Front Cell Dev Biol. 2021 Dec 14;9:783088. doi: 10.3389/fcell.2021.783088 (PMC8712893; doi:10.3389/fcell.2021.783088)
Supplement: Supplementary file 1 [file DataSheet1.zip › Figure 2 Excel/D/D.xlsx]

## Sheet: Sheet1
	shCtrl			shLINC01572#1			shLINC01572#2
Huh7	103	102	95	36	32	39	27	29	32
SNU-449	105	96	99	28	37	30	41	45	38
