# Supplementary material for: Long Non-Coding RNA LINC01572 Promotes Hepatocellular Carcinoma Progression via Sponging miR-195-5p to Enhance PFKFB4-Mediated Glycolysis and PI3K/AKT Activation
Source: Front Cell Dev Biol. 2021 Dec 14;9:783088. doi: 10.3389/fcell.2021.783088 (PMC8712893; doi:10.3389/fcell.2021.783088)
Supplement: Supplementary file 1 [file DataSheet1.zip › Figure 2 Excel/E/E.xlsx]

## Sheet: Sheet1
		Huh7
	shCtrl			shLINC01572#1			shLINC01572#2
Migration	100	106	94	37	43	33	30	31	27
Invasion	103	101	96	36	38	31	26	32	28
		SNU-449
	shCtrl			shLINC01572#1			shLINC01572#2
Migration	106	93	101	45	39	49	38	43	36
Invasion	98	104	98	42	37	39	46	40	49
