# Supplementary material for: Long Non-Coding RNA LINC01572 Promotes Hepatocellular Carcinoma Progression via Sponging miR-195-5p to Enhance PFKFB4-Mediated Glycolysis and PI3K/AKT Activation
Source: Front Cell Dev Biol. 2021 Dec 14;9:783088. doi: 10.3389/fcell.2021.783088 (PMC8712893; doi:10.3389/fcell.2021.783088)
Supplement: Supplementary file 1 [file DataSheet1.zip › Figure 3 Excel/B.xlsx]

## Sheet: Sheet1
		HCC-LM3
	NC			LINC01572
0	0.244208	0.183637	0.266223	0.233712	0.2809	0.213549
24	0.370847	0.442508	0.335542	0.581742	0.520084	0.447607
48	0.533114	0.430819	0.578112	0.872685	0.744751	0.770954
72	0.785763	0.874194	0.730062	1.18171	1.26934	1.0908
96	1.24677	1.17135	1.0851	1.95733	1.83059	1.88465
