# Supplementary material for: Long Non-Coding RNA LINC01572 Promotes Hepatocellular Carcinoma Progression via Sponging miR-195-5p to Enhance PFKFB4-Mediated Glycolysis and PI3K/AKT Activation
Source: Front Cell Dev Biol. 2021 Dec 14;9:783088. doi: 10.3389/fcell.2021.783088 (PMC8712893; doi:10.3389/fcell.2021.783088)
Supplement: Supplementary file 1 [file DataSheet1.zip › Figure 4 Excel/B.xlsx]

## Sheet: Sheet1
		SNU-449
	shCtrl			shLINC01572
0	0	0	0	0	0	0
1	0.230748	0.185963	0.241976	0.095616	0.153953	0.138719
2	0.356206	0.390081	0.434217	0.17517	0.193422	0.24491
3	0.586252	0.627836	0.558337	0.280333	0.234547	0.290524
4	0.890987	0.822775	0.861293	0.293367	0.331723	0.358388
