# Supplementary material for: Long Non-Coding RNA LINC01572 Promotes Hepatocellular Carcinoma Progression via Sponging miR-195-5p to Enhance PFKFB4-Mediated Glycolysis and PI3K/AKT Activation
Source: Front Cell Dev Biol. 2021 Dec 14;9:783088. doi: 10.3389/fcell.2021.783088 (PMC8712893; doi:10.3389/fcell.2021.783088)
Supplement: Supplementary file 1 [file DataSheet1.zip › Figure 4 Excel/C.xlsx]

## Sheet: Sheet1
	SNU-449
shCtrl			shLINC01572
0.890082	0.786313	0.820408	0.162937	0.146873	0.233428
