# Supplementary material for: Long Non-Coding RNA LINC01572 Promotes Hepatocellular Carcinoma Progression via Sponging miR-195-5p to Enhance PFKFB4-Mediated Glycolysis and PI3K/AKT Activation
Source: Front Cell Dev Biol. 2021 Dec 14;9:783088. doi: 10.3389/fcell.2021.783088 (PMC8712893; doi:10.3389/fcell.2021.783088)
Supplement: Supplementary file 1 [file DataSheet1.zip › Figure 5 Excel/A.xlsx]

## Sheet: Sheet1
		Cytoplasm			Nucleus
SNU-449	LINC01572	0.34	0.3	0.38	0.66	0.7	0.62
	U6	0.21	0.27	0.25	0.79	0.73	0.75
	Actin	0.86	0.81	0.75	0.14	0.19	0.25
HCC-LM3	LINC01572	0.42	0.36	0.45	0.58	0.64	0.55
	U6	0.29	0.35	0.26	0.71	0.65	0.74
	Actin	0.74	0.76	0.66	0.26	0.24	0.34
