# Supplementary material for: Long Non-Coding RNA LINC01572 Promotes Hepatocellular Carcinoma Progression via Sponging miR-195-5p to Enhance PFKFB4-Mediated Glycolysis and PI3K/AKT Activation
Source: Front Cell Dev Biol. 2021 Dec 14;9:783088. doi: 10.3389/fcell.2021.783088 (PMC8712893; doi:10.3389/fcell.2021.783088)
Supplement: Supplementary file 1 [file DataSheet1.zip › Figure 5 Excel/D.xlsx]

## Sheet: Sheet1
		SNU-449
	NC			miR-195-5p mimics
LINC01572 WT	0.95	1.02	1.03	0.46	0.48	0.43
LINC01572 MUT	1	1.03	0.97	0.96	1.04	1
		HCC-LM3
	NC			miR-195-5p mimics
LINC01572 WT	1.06	0.94	1	0.35	0.3	0.28
LINC01572 MUT	1.02	1.04	0.94	0.98	1.03	0.99
