# Supplementary material for: Long Non-Coding RNA LINC01572 Promotes Hepatocellular Carcinoma Progression via Sponging miR-195-5p to Enhance PFKFB4-Mediated Glycolysis and PI3K/AKT Activation
Source: Front Cell Dev Biol. 2021 Dec 14;9:783088. doi: 10.3389/fcell.2021.783088 (PMC8712893; doi:10.3389/fcell.2021.783088)
Supplement: Supplementary file 1 [file DataSheet1.zip › Figure 5 Excel/E.xlsx]

## Sheet: Sheet1
	SNU-449
	shCtrl			shLINC01572#1			shLINC01572#2
LINC01572	1.04188	1.01048	0.950996	0.232464	0.270718	0.300682	0.347388	0.293729	0.362428
miR-195-5p	1.04041	0.946873	1.02949	4.35693	4.53075	4.42198	5.03666	4.88207	4.94379
		HCC-LM3
	NC			LINC01572
LINC01572	1.03041	1.08294	0.896873	6.72077	6.56693	6.63075
miR-195-5p	1.02784	1.07625	0.915861	0.242775	0.311293	0.223953
