# Supplementary material for: Long Non-Coding RNA LINC01572 Promotes Hepatocellular Carcinoma Progression via Sponging miR-195-5p to Enhance PFKFB4-Mediated Glycolysis and PI3K/AKT Activation
Source: Front Cell Dev Biol. 2021 Dec 14;9:783088. doi: 10.3389/fcell.2021.783088 (PMC8712893; doi:10.3389/fcell.2021.783088)
Supplement: Supplementary file 1 [file DataSheet1.zip › Figure 5 Excel/F.xlsx]

## Sheet: Sheet1
	SNU-449
	IgG			AGO2
LINC01572	1.02371	0.952739	1.03511	15.6776	14.7113	14.3094
	SNU-449
	IgG			AGO2
miR-195-5p	1.06682	1.0225	0.923626	16.4487	15.8161	15.5302
