# Supplementary material for: Long Non-Coding RNA LINC01572 Promotes Hepatocellular Carcinoma Progression via Sponging miR-195-5p to Enhance PFKFB4-Mediated Glycolysis and PI3K/AKT Activation
Source: Front Cell Dev Biol. 2021 Dec 14;9:783088. doi: 10.3389/fcell.2021.783088 (PMC8712893; doi:10.3389/fcell.2021.783088)
Supplement: Supplementary file 1 [file DataSheet1.zip › Figure 5 Excel/G.xlsx]

## Sheet: Sheet1
		HCC-LM3
	IgG			AGO2
LINC01572	1.03491	0.97238	1.00054	20.5491	19.4524	18.7337
		HCC-LM3
	IgG			AGO2
miR-195-5p	1.05713	0.972956	0.980854	24.1648	22.8574	23.0518
