# Supplementary material for: Long Non-Coding RNA LINC01572 Promotes Hepatocellular Carcinoma Progression via Sponging miR-195-5p to Enhance PFKFB4-Mediated Glycolysis and PI3K/AKT Activation
Source: Front Cell Dev Biol. 2021 Dec 14;9:783088. doi: 10.3389/fcell.2021.783088 (PMC8712893; doi:10.3389/fcell.2021.783088)
Supplement: Supplementary file 1 [file DataSheet1.zip › Figure 5 Excel/H/H.xlsx]

## Sheet: Sheet1
			SNU-449
	Beads			NC			LINC01572
	1.15059	0.94379	0.916008	1.04473	1.06582	0.90785	20.4166	20.9297	19.5744
