# Supplementary material for: Long Non-Coding RNA LINC01572 Promotes Hepatocellular Carcinoma Progression via Sponging miR-195-5p to Enhance PFKFB4-Mediated Glycolysis and PI3K/AKT Activation
Source: Front Cell Dev Biol. 2021 Dec 14;9:783088. doi: 10.3389/fcell.2021.783088 (PMC8712893; doi:10.3389/fcell.2021.783088)
Supplement: Supplementary file 1 [file DataSheet1.zip › Figure 6 Excel/A.xlsx]

## Sheet: Sheet1
mRNA_Gene_Symbol	miR-195-5p#1	miR-195-5p#2	miR-195-5p#3	NC#1	NC#2	NC#3
ANXA5	0.012337	5.40759e-06	7.31503e-05	2.00106e-06	5.04609e-06	4.18756e-06
ENG	7.48141	1.50719	0.591672	0.00163078	0.000696083	0.0017004
HBG2	0.000833832	2.50661	1.94296	0.000526656	0.000519839	0.000869693
HOXB6	2.35624	22.1388	7.77604	0.0063419	0.013534	0.00827289
LMAN1L	0.0630916	125.761	0.021434	0.0207298	0.0895969	0.0105179
SLC2A4	9.38107	10.0111	12.478	0.017019	0.0185396	0.00699962
TFRC	0.0288317	13.5201	10.6572	0.00128134	0.0271457	0.00463509
ABHD14B	12.7444	11.7105	7.59734	0.030753	0.0167502	0.0126236
DLK2	0.00240507	0.00254009	2.11536	0.00202623	0.000469056	0.0026471
RFX5	0.0524691	0.0703247	18.812	0.0186821	0.017051	0.0156743
SVIP	0.260934	0.144033	45.7085	0.0544418	0.0788868	0.00108027
OSBP2	6.95328	6.42834	5.22246	0.017943	0.0260165	0.0106526
UMPS	1.43614	1.56774	4.38823	0.0104804	0.00807743	0.00384453
DCP1A	19.1765	0.154172	17.8961	0.0050146	0.0998599	0.0139576
GZF1	0.36828	2.33957	4.33093	0.00400543	0.0064534	0.0113905
PET100	4.82919	1.11368	5.16829	0.009528	0.00934898	0.0176239
RCCD1	11.4521	10.3611	10.9715	0.0687425	0.00805154	0.0408632
ASCC2	1.11881	0.0338353	1.39789	0.00221514	0.00226934	0.00556216
ZC3H7B	4.68187	4.75875	4.7959	0.0116511	0.0253265	0.0222905
SLC29A1	1.73197	3.78585	1.60217	0.00927351	0.0158242	0.00650262
CCDC121	1e-19	12.5363	6.52377	0.0304819	0.0309364	0.0215205
ZNF16	0.642757	0.00131306	0.000873032	0.000608878	0.00199452	0.000503861
RPS20	5.04751	5.18944	0.0283177	0.0168252	0.0163838	0.0136676
CTD-2192J16.24	39.9326	29.1925	86.2881	0.293098	0.242547	0.181356
KIAA0754	12.3694	14.1636	120.814	0.247659	0.308887	0.146731
VAPA	0.496606	0.640747	0.467856	0.00200274	0.00293449	0.00314053
COQ5	11.8936	7.5708	5.57084	0.0245316	0.0419671	0.0617835
DNAJB13	12.6268	12.6017	20.1675	0.0803975	0.0934942	0.0713263
C9orf114	1.63015	1.8165	1.83648	0.00679217	0.00855439	0.0128387
ADPRHL2	3.45377	1.78387	12.9767	0.0321988	0.00292652	0.0660887
FAM111A	4.41854	4.13132	4.09059	0.0483485	0.0209194	0.0079374
ZNF174	0.115646	0.17401	8.25647	0.0231445	0.00749294	0.0196146
LEPRE1	5.88254	5.10984	0.794412	0.0294071	0.0323304	0.0144644
PLAC8	10.3185	12.7961	30.8178	0.119109	0.101316	0.147552
FAM187B	11.7504	12.6688	0.0472701	0.0563975	0.0635934	0.0521148
PLAGL2	35.478	40.8888	73.8075	0.316806	0.394908	0.359738
PLS3	2.24292	1.11661	1.64792	0.021876	0.00954514	0.00650083
NAV3	2.45743	2.41808	2.75437	0.0152503	0.0357986	0.00967911
GDF7	0.45354	0.52991	0.315209	0.0020507	0.00135227	0.00690147
XPA	0.409713	0.648645	0.856061	0.00597386	0.00566777	0.0050848
OR6C75	0.0103456	0.0149146	0.737881	0.00193715	0.0039571	0.00128014
ZNF669	17.6145	25.8566	1.3655	0.273658	0.054821	0.0993812
COQ9	0.873503	0.00409748	0.769491	0.00728256	0.0073157	0.0020118
PITHD1	9.63041	14.8654	1.05099	0.0596335	0.0789008	0.128325
GLG1	11.0099	7.87878	14.5206	0.0216685	0.0343279	0.322302
SEC14L6	0.265675	2.21586	3.1412	0.0261016	0.0064763	0.0333583
PRODH2	0.288477	0.69075	0.383796	0.00682251	0.00541485	0.00440667
DLK1	0.00828184	0.0324637	0.00541679	0.000240836	0.00018129	0.000146059
NBPF9	0.725425	1.11583	3.66783	0.0307824	0.0129127	0.023504
PHLDA1	5.57753	0.0494868	5.15513	0.0395469	0.0465933	0.049471
DNAJC5B	10.9969	12.8781	6.74669	0.0892843	0.202754	0.0950171
C9orf47	0.00759391	1.37551	0.00240035	0.00509683	0.0057773	0.00598421
ABCA12	1.41841	1.44051	0.763622	0.0356129	0.0097642	0.00176554
SUV39H1	0.0796378	0.14338	1.86209	0.0106292	0.00861911	0.00691307
FAM189A2	1.96555	2.67333	0.585395	0.00973552	0.00962281	0.0455191
TSC2	10.7842	9.555	4.84969	0.0563818	0.191946	0.0816598
NRG2	5.09793	2.93374	2.49277	0.0426889	0.0985007	0.00499825
SLC5A4	0.751845	0.786508	0.742575	0.00395159	0.0164734	0.0110559
PCLO	0.0338197	0.0218727	1.05246	0.00025454	0.00804457	0.00685061
CTF1	0.0843909	0.113267	0.000748693	0.000910358	0.000719981	0.0011579
BAD	0.0776263	0.0685805	0.0766425	0.000451285	0.000756823	0.00187886
CDC42BPA	0.385487	0.00986984	0.0322975	0.000912316	0.00144587	0.00400068
KCTD2	3.74152	0.116232	0.0476783	0.0418775	0.00998824	0.00924368
ANO8	18.5457	613.013	596.096	6.85372	7.07184	4.85593
EP300	29.4475	25.4089	8.23439	0.423201	0.393511	0.221339
RHOBTB2	0.876722	3.00802	1.39306	0.0840877	0.00136521	0.00104012
KIF22	0.560755	0.859227	0.640564	0.0162369	0.00995737	0.00751713
MDH2	0.441842	0.605012	0.951433	0.0133533	0.00310675	0.0154316
RHBDF2	6.56408	8.6588	4.69252	0.134547	0.139952	0.0569143
SOCS7	15.0338	8.91065	51.3049	0.406573	0.327547	0.486908
ZNF35	0.150971	4.47676	3.2091	0.0252461	0.0587292	0.0433402
TEX261	1.26332	1.51208	0.654792	0.0229762	0.0136943	0.0206612
HPN	0.0132212	0.00980691	1.19975	0.0112928	0.00485824	0.00523827
GMPPA	4.0687	4.27143	4.09993	0.077136	0.0921589	0.0555233
RIMS4	2.05953	1.89656	2.92764	0.0397749	0.0220455	0.0598713
TYW5	1.79369	1.9646	1.33387	0.0550574	0.014938	0.0228518
ZNF571	0.625196	0.859527	0.301236	0.00468474	0.00158726	0.0247675
RIC8B	7.35892	4.90284	3.86462	0.126004	0.083044	0.0933548
VMO1	2.31074	1.4585	1.03681	0.0166157	0.024511	0.0476882
TKTL1	36.8623	18.0834	4.92922	0.364481	0.316163	0.450951
SIRT3	1.06842	0.474455	0.383466	0.00575754	0.00914486	0.0208093
H2BFM	12.6072	68.9511	1.00737	0.303932	0.23106	0.953129
ELF1	7.26354	2.21556	0.984531	0.120402	0.057851	0.0300988
GLUD1	5.24094	1.1284	5.36158	0.165103	0.0362496	0.0358986
GOSR1	7.88743	0.413074	7.55632	0.0238689	0.237217	0.0664411
BEX2	0.30069	7.23603	3.67843	0.0880598	0.0819019	0.0603389
ADCY6	2.0553	1.51573	2.77747	0.0101936	0.0822653	0.0430609
PPP1R14A	1.82128	2.26622	3.84188	0.0517999	0.108618	0.0164452
HM13	2.10355	2.45354	2.44587	0.00245398	0.00276422	0.139747
MND1	0.752643	1.3756	3.53768	0.0516394	0.0456872	0.0279734
PCDHGC3	0.347904	0.521405	0.224261	0.00757915	0.00504046	0.0116751
HSPB2	0.917325	6.37853	3.01262	0.0788656	0.0763875	0.074162
BATF3	0.44868	0.430478	0.0635937	0.0129079	0.00630802	0.00312893
SPTLC1	0.50655	0.685434	0.254926	0.0134619	0.0101177	0.00995037
PDGFD	0.333438	0.286913	0.537127	0.00636931	0.00552338	0.0142342
PALM	0.0632632	0.0427765	3.17506	0.037272	0.00714443	0.0293314
KIAA1407	0.262982	0.304662	0.531089	0.0154578	0.00161913	0.00848079
PLAC9	49.931	46.7706	15.356	1.76238	0.622528	0.432262
DENR	2.32009	0.0741268	0.114455	0.0198429	0.015646	0.0284231
RPL12	0.0483947	0.0392616	1.20034	0.00277112	0.0069413	0.0210538
MRPL52	1.23238	0.929065	0.268834	0.0211125	0.0209801	0.0202445
GPC2	0.186619	0.360369	0.259361	0.00774065	0.00990161	0.0032824
SELO	0.0877159	0.0289124	0.0793593	0.000350466	0.00048001	0.00399711
HMGN3	3.9496	5.61356	4.76713	0.00553143	0.359788	0.0157885
FAM21D	0.195415	6.25781	4.91701	0.27375	0.0205251	0.000737637
COMT	2.05064	1.31065	3.85001	0.0498432	0.0841712	0.0540474
RNF208	5.1096	10.0424	6.95559	0.0135353	0.081173	0.449581
AHSA1	1.33493	2.40201	2.57232	0.0664961	0.0502815	0.0487661
RPAP1	2.36112	1.66895	4.60909	0.0295168	0.0377831	0.154281
EHBP1	1.24953	1.97677	0.872353	0.0569348	0.000112585	0.0509744
CXorf38	4.08342	0.0021065	0.465967	0.000697951	0.000637335	0.117974
ATP6C	0.0012631	0.175215	0.0414487	0.00160239	0.00177745	0.00231785
ITFG2	2.57188	4.13919	3.18407	0.0912527	0.146037	0.0425514
CCDC88B	0.660045	0.0249816	0.323822	0.0222333	0.00236791	0.00463063
EFCAB4A	3.10959	2.53469	2.44758	0.101726	0.0542435	0.0745572
ASAH2B	0.01002	0.00952179	0.000396236	9.0096e-05	0.000180295	0.000295961
STRN4	0.202681	29.6495	13.0522	0.188969	0.38244	0.605472
CIAPIN1	0.341635	0.974696	0.714759	0.00582312	0.014251	0.0356193
USP47	2.24731	2.73868	21.0379	0.217513	0.22481	0.293339
BCAS4	4.22316	0.0492066	0.121961	0.0708715	0.0335442	0.0299061
MPDU1	2.91904	0.0328216	0.010595	0.0377771	0.0353246	0.0192131
MSL1	1.63685	0.42162	0.00910878	0.0199839	0.0249969	0.0187758
DISP1	3.56292	3.539	3.38746	0.120262	0.131799	0.0768031
ETS2	14.4314	0.802586	5.64428	0.184314	0.347557	0.158818
UBE3B	0.842875	0.504163	0.196056	0.0428025	0.00627317	0.00233927
FFAR4	2.1185	4.64341	2.65128	0.154033	0.0900241	0.063717
APOBR	0.0305158	0.29045	0.774571	0.0120769	0.0150157	0.0083068
RNF10	0.779289	0.613133	0.203387	0.0429307	0.00740034	0.00388736
GMFG	0.345923	0.106896	0.326066	0.00618823	0.00682978	0.0125701
AP003062.1	3.91355	1.42628	1.33957	0.159617	0.0138995	0.0562719
SOGA1	6.42435	2.70453	3.18755	0.14579	0.214476	0.0687361
LIG3	21.297	7.00252	9.99885	0.406832	0.329917	0.565458
SETD3	1.2649	2.2316	1.9254	0.0456841	0.085378	0.0527019
MTRNR2L2	0.0141815	1.37564	0.144635	0.018083	0.0159835	0.0169726
SFRP1	0.00660971	4.34912	0.410996	0.0316751	0.0787126	0.0499813
ZNF18	0.349987	0.510196	0.0839971	0.00308435	0.0100042	0.0186384
C2orf91	0.129367	0.145539	0.712125	0.00947906	0.00544173	0.0181521
PRPF38A	16.5824	18.8218	16.9775	0.137344	1.32852	0.443062
MGAT4B	0.26643	0.112861	1.16139	0.0101682	0.00851555	0.0350795
KIAA0319	0.114442	0.131443	0.0612009	0.00331927	0.00621542	0.00191365
GAP43	9.40063	5.53645	6.41199	0.1253	0.594959	0.0910286
UBB	7.70673	5.78973	6.42095	0.278483	0.158438	0.295228
IGF2BP2	14.6832	12.9136	11.4615	0.477838	0.494888	0.486711
NLRP1	7.09662	6.08116	6.47223	0.204655	0.0687951	0.459946
GAMT	2.32585	3.3604	1.60797	0.038199	0.024964	0.213842
TMEM38A	0.682182	0.805554	2.27033	0.0733812	0.0281155	0.0464961
CNPPD1	4.76684	3.79791	15.4666	0.216034	0.347853	0.382823
TXNL1	4.75501	2.73874	6.03404	0.237189	0.128704	0.177408
GALNT4	2.63786	3.32283	0.359202	0.0840524	0.0869144	0.0883054
LARS	3.9606	8.59886	5.97293	0.210658	0.293406	0.249958
ING4	6.09777	3.74031	7.79235	0.400241	0.177259	0.164362
MYBPC2	0.493946	0.126781	0.703988	0.0261662	0.0197703	0.0108587
GPRIN1	0.811048	1.63578	1.36498	0.0830403	0.00408256	0.0723596
TAGLN2	0.106955	0.0849646	1.92626	0.050545	0.0110377	0.0283134
TRMT10A	1.66716	1.16146	1.32152	0.0650895	0.0579277	0.0602255
ADCY1	4.17452	2.8597	1.98498	0.158133	0.161507	0.0921011
MCUR1	0.00564293	0.0142559	0.000271897	4.21332e-05	0.00088328	1.93562e-05
TTL	2.26333	2.77275	2.24651	0.117438	0.0853272	0.124875
CACNB1	7.55556	7.88453	8.64312	0.396829	0.42434	0.29432
NBPF10	0.786517	1.47302	1.00026	0.0798327	0.0434537	0.0290218
UPF3B	0.0118196	0.292062	0.0136506	0.00410429	0.00684173	0.00382758
WDR6	0.282071	0.286483	0.386302	0.0123089	0.0126239	0.0195682
SPTSSB	16.4741	24.8231	20.9608	0.777859	1.07014	1.09953
SCRG1	0.429742	1.68536	0.0260492	0.0357686	0.0150963	0.0485939
DOCK3	6.33483	51.8764	0.999721	0.402977	1.28046	1.0913
CDC26	6.98226	6.33816	2.43595	0.250203	0.0051699	0.483215
MESP1	2.58356	1.8761	52.7431	0.777331	0.599071	1.32512
CCDC116	0.463261	0.129587	0.162448	0.0151338	0.00551841	0.0165095
MAEA	27.7918	41.9028	18.4411	1.56308	1.82789	0.967732
HAUS6	0.054631	0.102069	1.17089	0.0193643	0.0166278	0.0272319
FAM72A	0.00177492	1.33922	0.000413859	0.000988665	0.00272638	0.0570562
C1orf51	0.362911	0.583538	0.260261	0.0194475	0.0141444	0.025326
RPN1	0.334029	0.369416	0.199312	0.0238767	1.40077e-05	0.020183
AL133262.1	0.026135	1.76723	0.510551	0.0489466	0.0185296	0.0433134
PRSS27	0.104442	0.143027	0.347885	0.00700457	0.00758255	0.0142993
IGFBP7	0.246809	0.641429	1.12931	0.0411316	0.0440124	0.017375
EEF1A1	0.136341	0.0532063	0.0285713	0.00345239	0.00242965	0.00535248
AIP	0.00010279	0.0465009	0.0134107	0.00202525	0.000642314	0.000396788
MMP28	0.401026	0.0089122	0.00458852	0.00494511	0.00274828	0.01402
HSPB9	3.6293	2.56902	1.68345	0.0721684	0.154502	0.181936
CIITA	0.194248	0.331324	0.223687	0.0364518	0.00167787	0.00170397
HOXA1	4.55948	2.45238	0.633979	0.191675	0.162075	0.0618102
USP46	0.116478	0.179932	0.195046	0.0131428	0.000753835	0.0114672
PAPOLA	57.2232	55.8796	55.455	4.56783	3.57369	0.988035
ZNF23	2.09671	1.04795	4.54547	0.100393	0.171075	0.136321
ZC2HC1B	0.468956	0.0585991	8.96516	0.148908	0.155515	0.190388
ZNF454	2.38073	0.836849	0.647299	0.086294	0.0121948	0.107054
LIPA	17.818	20.7901	82.3418	0.640574	5.48855	0.471045
NFX1	0.0398331	0.00864576	0.191557	0.000929935	0.00620646	0.00550149
CECR6	2.1108	0.443033	2.98324	0.00141544	0.104498	0.186665
ZFHX3	0.36342	0.489103	0.697343	0.0191627	0.0133648	0.0489026
BTRC	2.14806	2.70136	2.52737	0.0545925	0.205213	0.141389
QSOX1	2.60952	1.47561	1.49566	0.041019	0.129586	0.133762
CSH1	1e-19	2.07647	0.00792511	0.0231857	0.0402405	0.0474446
CDK3	0.0446523	0.0873233	0.195121	0.00833187	0.00662367	0.00317354
NOP56	3.39895	4.18627	22.2341	0.575703	0.636272	0.442689
PHF20L1	3.99285	4.29036	1.40372	0.284277	0.036407	0.217966
PPL	2.02244	1.86949	0.103333	0.0577825	0.0818212	0.0856009
UST	1.14725	0.196294	0.93711	0.0489045	0.0444674	0.0370978
TM9SF4	0.741956	0.643459	0.650054	0.0416386	0.0686079	0.0079597
EPN1	19.8319	12.5275	16.8692	0.829155	0.772324	1.19443
TMEM179B	0.199243	0.351273	6.02777	0.121512	0.133612	0.114263
GCC2	0.216255	0.0500886	0.148402	0.0151426	0.00368825	0.00550952
DTX2	3.91128	4.28295	1.896	0.194932	0.167778	0.217719
EGR1	1.99517	2.64247	0.494359	0.100517	0.0982757	0.0990296
AC007952.6	0.00219777	0.284146	0.00486754	0.00545214	0.00438029	0.00652671
CLP1	0.137633	0.207584	0.00483817	0.00371178	0.0130003	0.00404976
ZFYVE19	8.22192	8.12304	4.42999	0.0510912	0.538789	0.625466
PPAN	0.14273	6.2336	0.235186	0.110897	0.209431	0.0738559
GIT1	2.85677	2.54991	0.794584	0.157145	0.123601	0.0997515
ACD	2.2099	0.228665	0.114912	0.0362922	0.0777089	0.0483699
JUNB	0.00679957	0.012496	0.537722	0.00279559	0.0134444	0.0165782
KIAA0101	0.000451342	0.000991556	0.0200966	0.000270201	0.000573608	0.000445863
NCAM1	0.00905599	5.4409	0.0147187	0.0185254	0.104723	0.194614
ASIC1	0.607668	1.12222	0.538471	0.00852274	0.0429479	0.083621
SPAG7	0.000194514	0.00463726	0.428115	0.000369063	0.000214149	0.0239537
LETM2	0.465786	0.318112	0.32714	0.00551479	0.00403975	0.0559346
CXXC11	47.7072	43.0212	23.7377	2.23239	1.85499	2.97143
CLDN6	1.14061	1.2963	2.08448	0.113207	0.0538283	0.109352
BBS2	56.0191	41.3738	37.4233	2.89027	2.76549	2.8114
IFITM10	0.729498	1.11169	0.349713	0.0524606	0.0123631	0.0691956
TAF6L	10.9486	2.91442	12.4118	0.862626	0.637423	0.19131
WASF1	7.55932	12.9983	10.1783	0.619384	0.5709	0.714377
PDZK1	0.00417168	0.214961	0.248651	0.00960827	0.00535411	0.0133062
TWIST2	0.2385	0.0925224	0.0670498	0.0115366	0.0131537	0.00151035
BAK1	0.0813723	0.14858	0.0555528	0.00478654	0.00531329	0.00764295
DENND6B	1.0898	0.746541	0.644145	0.0688345	0.0674708	0.0246301
FEZ2	0.22551	0.137128	6.95124	0.136152	0.193474	0.127371
GAL	0.267318	0.0178446	0.178269	0.0205017	0.00977316	0.000871478
NSA2	2.95417	2.29268	2.3287	0.145045	0.250324	0.100373
MAST4	16.8198	12.7601	19.7928	1.70932	0.900744	0.604978
FAM199X	0.0223918	0.120842	0.128246	0.011749	0.000450138	0.00496345
SLC20A1	1.8842	3.94966	2.36856	0.166097	0.161622	0.195766
FANCD2OS	7.0181	0.264772	0.548143	0.303162	0.121406	0.109063
DTX4	0.0430499	0.126971	1.85841	0.0108798	0.0357727	0.0789731
ZNF720	0.279032	0.141358	0.254569	0.016278	0.00401187	0.0229026
OR6C68	0.645842	0.61427	2.2058	0.133384	0.0681021	0.0266466
TRAF3	1.15508	1.22413	0.69878	0.0222567	0.0484623	0.12466
EP400NL	1.02306	1.25516	0.64766	0.0568242	0.0599779	0.073425
MATN1	2.12267	1.82944	2.35548	0.182379	0.142815	0.0919066
CC2D1B	13.8105	23.4638	16.2218	1.23862	1.16073	1.10109
PELI3	0.0292216	0.171098	0.205002	0.0245002	0.000830507	0.00143718
SHC3	0.327921	0.0158723	0.0723631	0.000255519	0.0101774	0.0170814
RPP25L	0.0399038	0.0849931	0.0407966	0.00489714	0.00131642	0.00449411
CCNT2	9.64489	14.264	0.146822	0.294968	0.117992	1.11778
ZNF575	0.0717999	0.162915	0.178217	0.0122159	0.00448882	0.0101145
MED29	0.696887	21.7755	0.963555	0.785257	0.472589	0.282397
ZNF302	939.87	921.069	1361.27	76.4573	71.4893	66.3502
NUP50	0.0110611	0.00899381	0.773426	0.00900139	0.0406199	0.00413809
ELAC2	6.00253	0.583487	5.43276	0.263868	0.285564	0.270116
FREM2	0.250126	0.450973	0.464045	0.0232904	0.00018826	0.0515205
USP40	27.5486	23.1036	39.18	2.09075	2.24495	1.76141
PGAM4	32.5015	0.320815	42.9976	1.31192	1.11628	2.65182
DNAJB11	0.835184	0.589396	0.71203	0.0207816	0.047826	0.0747518
KIAA0226L	0.00238214	0.018285	0.937491	0.026362	0.0230861	0.015056
AP003041.2	0.0292959	0.0121813	0.871929	0.0173919	0.0228342	0.0207844
CLEC16A	3.76707	4.21961	4.40956	0.192704	0.402272	0.252365
USP54	0.276959	0.264705	0.0116191	0.0125898	0.0132164	0.0123809
ATP6V0E2	7.60564	5.3537	4.04967	0.366163	0.38261	0.420204
GSTCD	1.93729	1.26175	1.57438	0.145654	0.0582374	0.122176
PCDP1	0.296376	0.257788	0.0733499	0.0041317	0.00187403	0.0351152
CHN1	90.0042	26.3618	11.9094	3.26633	3.72301	2.12683
SIK2	1.09802	3.23512	0.157823	0.0869782	0.117078	0.102649
AMD1	0.772258	0.00306217	0.00270972	0.00230128	0.000691104	0.0498181
CCDC58	14.224	0.957877	0.281884	0.410622	0.37849	0.326454
BAIAP2	16.4749	20.2705	35.2526	1.53688	1.47446	1.90765
MYOT	23.3281	32.9036	37.7979	2.29208	2.04367	2.19262
AC132192.1	2.76124	1.8756	4.23042	0.363901	0.068573	0.187511
TRABD2A	5.05039	24.4244	3.35343	0.465874	0.617898	1.14843
CABLES2	1.16144	0.941633	1.09404	0.0184246	0.0503183	0.149117
RP11-637O19.3	0.92867	7.27518	2.40603	0.363531	0.268763	0.117925
SLC35F2	0.206356	0.411869	0.00287225	0.0212534	0.0197175	0.00408634
DHX16	0.0535367	0.0289488	0.000347284	0.00295906	0.00142297	0.00164954
IDH3A	28.6619	26.3227	10.8616	2.28317	0.268634	2.08925
PAQR8	0.549454	14.1136	0.275696	0.387743	0.41042	0.251952
KIF13B	2.8319	81.1664	1.75187	1.42117	2.28156	2.24719
COIL	0.294269	0.384518	0.563327	0.0462802	0.0231697	0.0193871
ORAI1	1.74965	1.30345	10.3084	0.165882	0.632917	0.176763
COX10	1.1491	1.09519	1.39276	0.0543546	0.126793	0.0836192
DDX25	32.7935	19.7285	17.1591	1.77434	1.61678	1.71434
MYOCD	0.0868794	0.106971	0.105529	0.00990681	0.004447	0.0074056
CDC27	35.2987	29.9902	2.98887	0.032975	4.20425	0.931953
PTPRG	2.98176	2.02149	0.846403	0.265234	0.0362277	0.131314
SLC6A19	25.053	0.283872	0.380992	0.50053	0.881156	0.60242
POLD3	0.609691	0.431573	0.591364	0.0447768	0.0274683	0.0473714
CEP44	0.0468913	0.069608	0.432498	0.0134257	0.0154588	0.0116698
CENPP	2.62746	2.87364	5.72158	0.096048	0.47368	0.269694
FEN1	0.17183	0.167839	0.28199	0.0103453	0.0176116	0.0187214
ANKMY1	6.1446	9.33247	6.80931	0.277974	0.985754	0.442244
PTGIS	0.942505	0.911689	2.66092	0.121544	0.128228	0.0946789
ZNF134	2.14901	1.71124	2.23482	0.1181	0.266095	0.0903978
HAX1	14.186	18.3041	14.8033	1.02952	1.12887	1.43186
RPL28	0.383826	0.408094	0.136759	0.000860438	0.046186	0.0248058
MAP7	0.398507	2.35024	0.118069	0.192678	0.0164426	0.0130662
MRPL24	0.00881659	0.00504233	0.435945	0.00133224	0.00265668	0.0283178
SRD5A1	10.6647	10.1128	3.26145	0.528196	0.696647	0.649086
RBM47	0.987979	1.20076	1.62683	0.0217536	0.229668	0.0502044
RNF111	1.26663	2.21277	1.03089	0.0346967	0.19281	0.123376
IL9R	13.5656	21.5029	17.4992	1.1428	1.61398	1.33229
KREMEN2	0.52791	0.729296	0.188461	0.0502944	0.019142	0.0427771
TLR7	0.778795	0.719162	0.35155	0.0306375	0.0490926	0.0639865
ARPC5	3.41418	1.67473	3.30665	0.14005	0.175059	0.332872
C5AR2	2.61341	1.66569	0.955223	0.399617	0.0012059	0.0227456
DLG4	0.982442	0.387389	1.49304	0.00227877	0.0558177	0.159856
ZSWIM5	2.07453	2.20823	1.49558	0.0611526	0.0603374	0.318646
LMNA	0.0380867	0.0336514	0.0637856	0.00353755	0.000465074	0.00636521
NUDT18	0.00693257	0.280244	0.0023886	0.000233984	0.010969	0.0109283
ACER3	0.907794	0.298018	1.53633	0.031354	0.0853521	0.0985077
GBP6	0.977007	5.67774	0.0530641	0.190184	0.273837	0.0724907
PTPN18	0.143124	0.157293	0.155241	0.0154167	0.00957501	0.0112665
GLB1L	28.8859	39.3077	47.3729	3.08637	2.90048	3.15542
IARS	0.617227	0.00287733	0.00120493	0.00370493	0.0268639	0.021342
ANKRD22	0.22366	2.16113	0.00698816	0.0267447	0.145472	0.0220505
BIRC7	0.0099026	0.104481	0.00362318	0.00326935	0.00103961	0.00480998
PDE6D	0.666137	0.44803	0.239297	0.0417903	0.0409893	0.0282741
FGFR1OP2	0.653988	26.7516	0.235652	0.21102	1.08053	0.881575
SMG5	20.394	4.33689	4.0164	1.9906	0.220673	0.217598
UBE2G1	0.0342829	0.00599407	0.128441	0.00121967	0.0118274	0.000961598
HEATR5B	0.107106	0.0716481	0.0330142	0.000282926	0.00044018	0.0155851
TENM2	0.46702	0.481177	0.550063	0.0268612	0.041994	0.0516936
CDC42EP1	2.18194	2.14326	2.40291	0.231389	0.0828667	0.228238
USP32	0.140684	0.141437	2.21438	0.0458505	0.0738345	0.0795941
ZNF781	13.5771	12.3389	15.8181	0.78402	1.77158	0.891657
TRIM11	0.616088	0.17328	0.0334293	0.010128	0.0260175	0.0322974
ZNF420	17.8793	14.1616	13.6062	1.14778	1.2752	1.33908
2021-09-07	0.655987	0.856446	1.4236	0.0862431	0.093304	0.0624669
RNF144B	0.410719	0.470704	1.05608	0.0186948	0.0517263	0.084921
IL4I1	0.210108	0.194966	0.230472	0.0121346	0.0164973	0.0234308
TPM4	60.6	68.3267	49.3869	4.82145	4.9914	4.97686
SH2D4B	22.9905	0.0493679	1.34918	0.264919	1.60635	0.291047
TBC1D8	12.9883	0.638654	0.727731	0.364834	0.420378	0.453017
ZNF664	1.49704	0.8201	1.03609	0.0928707	0.101102	0.0884027
CNOT6L	0.00675738	0.0203615	0.0352112	0.0029708	0.000220124	0.00188242
ICAM5	21.0255	7.32829	2.7236	1.02162	0.745873	0.890983
VRK1	43.8048	58.5813	72.0062	1.20626	0.950502	11.642
SAR1B	0.414935	2.16479	0.314087	0.0420713	0.166382	0.0378625
BAIAP2L1	3.43224	8.05119	4.40783	0.367864	0.441763	0.517775
R3HCC1	0.0364164	0.621181	0.028632	0.0164895	0.0211006	0.0193817
FANCA	0.125163	0.281808	4.05739	0.0633775	0.167854	0.139394
PAFAH2	0.86868	2.575	1.50416	0.11998	0.184434	0.11756
CCDC79	1.16144	0.490076	0.243388	0.018362	0.0522879	0.0915185
NHLRC4	0.0430774	2.33764	0.078675	0.0805208	0.0217518	0.100401
REXO1	0.522858	0.331294	0.270363	0.0169172	0.0230353	0.0554287
NCCRP1	0.169176	0.182176	1.12178	0.0387873	0.0473809	0.0394498
C1orf180	7.95843	6.4071	1.23603	0.980529	0.311666	0.101112
SLCO3A1	0.395231	0.373095	0.396014	0.010823	0.0450897	0.0442637
MT1H	2.37213	2.76921	1.02389	0.351337	0.0366629	0.149608
SCLT1	0.0106199	0.008456	0.157076	0.00388307	0.00615368	0.00502055
GPR68	0.743882	0.501011	0.258666	0.109179	0.00557915	0.01928
DCTN2	0.0413347	0.00174075	0.00245126	0.00101411	0.00168285	0.00145056
LENG1	27.4092	25.8404	19.7803	2.21101	2.11901	2.11592
SLFN13	3.42352	2.57823	3.93395	0.26722	0.256553	0.346057
PCDHGC5	0.535606	3.07274	1.11966	0.0213709	0.203299	0.183226
AC012360.2	0.00996223	0.0889052	0.0682462	0.004904	0.00450176	0.00505178
ADAMTS14	0.00871111	0.0701016	0.438282	0.0100859	0.0236855	0.0115663
SPACA4	0.746932	10.0479	0.847934	0.3776	0.298131	0.336939
KDM4D	0.184491	0.227705	0.0725324	0.0125262	0.0136316	0.0168637
HSF5	0.47939	1.70669	2.50846	0.0380209	0.033132	0.322243
DCTN3	0.0651261	0.101828	0.745098	0.0194152	0.0362835	0.0248683
AGAP5	0.478436	0.46817	0.282008	0.0390653	0.044799	0.028051
TSSC1	0.687301	0.463957	0.164049	0.0771967	0.00378783	0.0387958
BCORL1	1.07104	0.717529	0.567265	0.0297722	0.129083	0.0582938
ZNF451	0.5007	0.385088	0.863418	0.0337668	0.049233	0.0730466
RP11-422N16.3	3.05095	3.47674	2.33861	0.212938	0.261701	0.323812
RPE	1.94501	0.81058	2.52726	0.0869145	0.0993849	0.282572
GULP1	1.51895	0.975335	1.36486	0.0997607	0.028226	0.213827
GAB3	1.89145	1.67139	1.268	0.17398	0.117619	0.149864
FN3KRP	0.445412	14.9647	7.98277	0.95117	0.109116	0.992279
CASC5	0.00280498	0.00186955	0.0486221	0.0019352	0.00166194	0.00122393
GTSF1L	0.584799	0.872297	1.62173	0.151046	0.0608292	0.0694151
POMT1	20.9594	26.9558	0.490374	3.71631	0.410655	0.431815
FOXS1	1.12524	0.882098	0.959585	0.109457	0.0797989	0.0848371
FLRT1	0.135363	0.992909	0.136931	0.0465661	0.0296171	0.0380659
LRTOMT	0.0666597	0.0681932	0.0777929	0.00705743	0.00545767	0.00700229
PRRT3	2.82548	2.67987	0.00574673	0.396951	0.00693931	0.11566
MSANTD3-TMEFF1	0.183576	0.0138144	0.0131679	0.00669526	0.00916875	0.0046342
EIF4G2	0.272787	0.716944	0.995176	0.0817512	0.0742895	0.0297954
MAPKAP1	0.130464	0.394054	0.0437318	0.0193986	0.0102083	0.0226885
TNFRSF18	0.00547691	0.018579	0.000483371	0.000595174	0.000755827	0.000916092
PLA2G12A	0.940628	1.8779	3.61826	0.269152	0.182676	0.151565
ZNF496	1.70091	1.20613	2.07161	0.0772897	0.353209	0.0524619
PSPN	0.0866418	0.0189752	1.05361	0.0486843	0.0411128	0.0195352
KIAA0391	2.14557	0.457792	0.267945	0.0838851	0.0585938	0.131769
HNRNPH3	0.167079	0.184666	0.287228	0.0327019	0.0228491	0.00737616
RP1-130H16.18	3.71133	4.20724	1.53255	0.195892	0.303231	0.410297
ZNF189	0.417011	0.157239	0.167959	0.0198645	0.0167632	0.0353195
KDM3B	1.28665	5.31617	3.15954	0.220412	0.400518	0.318157
KLF3	1.14482	0.723186	0.447305	0.0651747	0.0736304	0.0885544
DNAJB6	0.106069	0.157953	0.452184	0.00364326	0.0481237	0.0187696
KIAA0195	1.62444	0.502372	1.15121	0.0892921	0.171144	0.0714102
GNB2L1	0.23694	0.155038	1.40202	0.0282276	0.124539	0.0264512
IL31RA	13.2773	0.788885	3.11366	0.350695	0.449818	0.917966
HSPE1-MOB4	0.343853	0.318142	0.71422	0.0645012	0.0220754	0.0484886
GPRASP2	4.33781	16.9459	16.0554	0.717003	2.39848	0.629506
AC011530.4	0.174466	0.66389	0.250299	0.0246363	0.0192326	0.0609572
SKIV2L	1.2146	1.4999	0.663277	0.0431392	0.168648	0.126426
CD99L2	0.175831	0.208703	1.45566	0.0247949	0.0803685	0.0760536
RALA	0.134336	0.743933	8.94766	0.4685	0.436268	0.0941177
ARMCX3	0.249111	0.174512	0.391329	0.0301364	0.0272383	0.0257356
TP73	0.135851	1.05965	2.66593	0.0406676	0.287861	0.0669524
C5orf51	11.5806	0.206663	0.322489	0.371623	0.555217	0.372948
ITGB4	0.788718	1.40568	0.184545	0.0620698	0.00752679	0.165326
RPGRIP1	0.0441983	0.133222	1.21948	0.0358958	0.0487261	0.0557901
FMNL2	0.589115	0.404765	0.200612	0.0181349	0.0759922	0.031845
BAZ2B	0.374649	0.535188	0.474909	0.0116619	0.120488	0.0146366
AC137932.1	0.00131263	0.00447503	0.00020728	7.05194e-05	0.000395372	0.000147844
PPP4R1L	0.513445	0.701339	7.44755	0.0711172	0.656971	0.174021
TIMM17B	0.156369	0.235958	0.276797	0.0273388	0.0304973	0.0124666
GMPR2	9.13577	7.46533	8.16941	1.00212	1.07367	0.543838
SETD1B	0.894124	1.44292	1.44193	0.345341	0.0215427	0.0317165
NOL3	1.2886	1.09635	0.944268	0.153513	0.171444	0.0328524
HES7	0.111568	4.29012	0.137625	0.262015	0.0784985	0.124535
PINK1	1.71209	1.04724	0.232835	0.122726	0.121778	0.0767076
LIMS2	0.731635	0.465857	0.895841	0.060675	0.0371697	0.116759
SLC22A23	1.24132	1.3112	0.688228	0.100358	0.115574	0.123381
PFDN5	35.3102	46.996	21.4695	5.85871	2.81519	2.31949
ARAP3	0.428082	0.687891	18.1749	0.622059	0.76668	0.609837
KRT75	0.680136	0.841821	0.886827	0.118564	0.010269	0.119298
NGFRAP1	2.4685	1.5488	0.415506	0.307593	0.0330324	0.135658
RABGEF1	25.5628	34.2864	31.9215	4.12828	3.75879	1.95764
H1FX	68.2594	169.341	59.0188	12.994	11.5364	7.09522
TMEM189-UBE2V1	0.321958	0.0377199	0.00596016	0.0158571	0.0149609	0.00990308
FAM25E	4.03797	0.43515	3.27103	0.255993	0.279894	0.299925
AC005003.1	2.07744	6.73292	2.49031	0.0825069	0.309863	0.765261
ANK1	0.856668	0.118261	0.279907	0.129376	0.00419508	0.00704512
PLCE1	11.5031	7.30224	6.0995	0.896162	0.811637	0.976103
DNAJC22	6.23246	6.59328	4.9151	0.433735	0.600233	0.848699
CTB-54O9.9	0.204063	4.10548	16.0597	2.04346	0.05016	0.0952348
FAS	3.13476	2.83996	2.75983	0.212718	0.40775	0.319751
AP005482.1	0.293256	0.0305121	5.05362	0.250883	0.179068	0.143263
CST6	1.08161	1.61902	0.125098	0.169237	0.060193	0.0780969
MFAP3	2.27821	1.66741	0.390008	0.147823	0.244174	0.0905611
PTER	2.02398	1.21552	1.40027	0.03783	0.449271	0.0361627
FLCN	1.45964	1.17322	1.06741	0.0906811	0.103968	0.200521
TRAPPC5	0.371456	0.28456	0.0665789	0.0379083	0.0406717	0.00333237
HIST1H2BH	0.272822	2.09243	3.35142	0.101289	0.0679995	0.417385
AC010336.1	0.367238	0.623894	0.857946	0.0294933	0.164391	0.0128217
SP140L	1.19567	0.167025	1.2205	0.182403	0.00443704	0.0961949
CLCNKB	0.0343003	0.35492	1.06214	0.0415652	0.0519842	0.0609144
SEC14L5	0.607695	1.01774	0.916215	0.0961645	0.0253733	0.148068
TRIM35	0.327921	0.481586	2.25958	0.142774	0.0549046	0.130744
PGRMC2	15.7312	19.1438	1.28797	1.63943	0.256194	2.0076
FBXO5	0.339655	0.09588	0.258501	0.0218407	0.0189926	0.0351312
CAND1	0.286217	0.424664	0.425532	0.0653734	0.0247758	0.0342818
IFNL2	0.614459	0.396615	1.40646	0.085689	0.000563651	0.169033
TRIM16	1.70316	0.321846	0.738852	0.156197	0.00817701	0.141312
LRRC20	0.509163	0.935205	0.821192	0.0664256	0.0789535	0.101414
EHD4	0.554227	0.597104	0.879329	0.0201053	0.142465	0.063593
POP4	0.00551177	0.00505511	0.00294568	0.000834009	0.000466069	0.000220118
AL353698.1	3.40191	0.202089	0.430719	0.198434	0.0417142	0.214985
MRPS6	0.153964	0.233358	0.38342	0.0141452	0.0365035	0.0336786
GRAMD4	24.407	19.7765	35.8978	3.00441	3.12265	2.76443
GTPBP8	0.187885	0.21094	0.121717	0.00964938	0.041762	0.0079365
ARVCF	5.49863	2.16549	0.251909	0.121425	0.291446	0.471585
ECM1	1.95074	2.88439	1.29237	0.424423	0.125944	0.138266
CYB561	0.830518	0.972235	4.72408	0.209358	0.356639	0.16149
C12orf60	1.56647	1.0422	3.32015	0.270415	0.207056	0.18401
SLC22A5	1.04227	0.548649	0.402187	0.137625	0.0196976	0.0674726
CT45A6	0.0180927	0.0269509	0.595262	0.0117245	0.00718128	0.0484136
MRPL9	6.95273	5.33589	0.193043	0.555329	0.29542	0.553029
AC104667.3	0.974334	0.274994	0.130129	0.0210479	0.077922	0.0596456
CADM1	0.459716	0.227558	0.363697	0.083704	1.20162e-05	0.0352686
TMEM8A	0.354272	0.0916454	0.197934	0.0604704	0.00941868	0.0053382
MRPS27	1.0888	1.28017	3.09638	0.103752	0.258746	0.247384
SF3A2	0.335146	0.303559	0.566485	0.0248086	0.0353953	0.0734821
PTGIR	0.46337	0.598766	2.24035	0.325746	0.0374107	0.0167352
AL669831.1	0.102691	0.0396214	0.0226774	0.00699576	0.00147873	0.0101913
PLEKHB2	5.44069	0.707573	0.464189	0.158058	0.340812	0.280755
COA1	0.39476	0.663635	0.803941	0.00786986	0.057617	0.138627
CAPN5	12.8947	0.26066	0.176403	1.10763	0.25292	0.250159
ZNF844	0.418705	3.18915	3.48303	0.219446	0.358312	0.222823
PLB1	1.82587	1.95643	4.91529	0.0973597	0.576175	0.318551
CTD-2545M3.6	20.2905	23.9251	15.0287	1.67086	3.45498	1.74285
FGF19	5.49731	10.5512	11.2393	1.05765	1.04556	1.01639
LRRC3	0.0736014	0.404112	0.108274	0.0126524	0.0258691	0.0275746
PPM1G	0.00297376	0.00174272	0.00197838	0.000276074	0.000159384	0.000323622
LMTK2	0.312281	0.201514	0.407143	0.044533	0.0165242	0.0448231
SLC22A1	5.08867	5.81181	1.82239	0.928514	0.160161	0.400984
TIAL1	2.51951	2.85825	6.11771	1.02398	0.0559462	0.259788
RAB3D	1.11912	1.22351	0.643841	0.123098	0.118401	0.108026
OVOL1	2.86223	2.67809	2.71682	0.172206	0.165422	0.595794
SNRPD1	0.504918	0.537011	0.989619	0.0671176	0.0684127	0.097859
RALGAPB	0.705977	0.434578	1.62547	0.239368	0.0117417	0.0717118
TJP1	2.19546	0.11586	0.435466	0.0944114	0.144754	0.0936323
RP11-293M10.1	0.0189833	0.0199752	0.24672	0.00355419	0.0138955	0.0149739
RPL32	1.31054	1.03133	1.86632	0.298751	0.0893659	0.106613
LRFN3	33.5822	47.277	63.3372	3.73568	3.36598	9.22307
SLC25A5	1e-19	0.0138724	0.268348	0.0114543	0.00585695	0.0144929
RASL11A	0.787528	0.662778	1.00212	0.0415877	0.162158	0.08483
RAB11B	0.975682	0.871437	1.30524	0.172343	0.0808713	0.11582
PHLDA2	5.60117	5.9305	2.34358	0.659353	0.657724	0.341378
SLC30A6	0.0437956	0.0389116	0.000535261	0.00921673	0.000366496	0.000532414
CLPTM1L	0.256559	0.387712	0.334698	0.0698104	0.0248406	0.0216499
PTPMT1	2.36209	2.70701	0.156544	0.250775	0.143901	0.223692
LAMC3	0.921405	1.01541	0.336255	0.00119716	0.00644543	0.245805
RP11-474G23.1	0.328486	0.293789	0.310041	0.0782372	0.0206087	0.0135427
CCDC183	0.61828	0.196416	2.31613	0.106179	0.107672	0.150575
SH2D3A	4.95655	3.46554	0.980914	0.374081	0.283107	0.460768
FARSA	0.5097	1.95829	0.683346	0.0889583	0.265167	0.0263637
PLD2	2.91366	0.111105	0.209121	0.201402	0.193619	0.0159456
TOR4A	0.905091	1.25284	0.423233	0.112079	0.0742407	0.118419
KCTD5	2.58882	3.57462	2.8493	0.341211	0.353634	0.372011
EFNA4	2.19503	1.16479	0.213481	0.0301618	0.14597	0.246941
ARR3	1.60241	1.34285	1.4875	0.0742416	0.00461627	0.42305
C1RL	2.90735	11.4284	5.2511	1.34805	0.983326	0.0469628
RFX7	0.273712	0.237427	0.105905	0.0267643	0.0285825	0.0193639
CADPS2	0.945159	0.672314	0.699179	0.145435	0.0172989	0.112093
C12orf44	3.58081	4.18201	19.1169	0.966524	1.23446	0.979694
LEPROT	0.544215	0.308318	0.9958	0.0749199	0.0469189	0.0961164
DDX60	1.48261	1.00759	0.454071	0.0826038	0.201771	0.0776186
ABLIM2	0.000233038	0.00517408	0.131693	0.00266638	0.00242368	0.0104554
AC138393.1	0.192033	0.350067	0.555038	0.0409025	0.0616129	0.0294698
RFNG	0.984773	1.14181	0.755779	0.0921386	0.172443	0.0860828
DOPEY1	0.394949	0.959919	0.944922	0.0690039	0.143072	0.0654364
C3orf55	0.134964	0.178466	0.210604	0.0287689	0.0253544	0.0100012
PABPN1L	33.4155	33.8124	14.9069	3.62741	3.42172	2.96522
LY6G6F	0.00544939	0.00729681	0.00869268	0.000752766	0.000556681	0.00121768
PLCB3	10.4311	14.5373	11.779	1.21169	1.91812	1.32577
ARL6IP4	0.0941898	0.0825872	0.392698	0.00288369	0.0376954	0.0275567
ZNF836	0.0233916	0.0171868	0.0289012	0.00153094	0.00126365	0.00536051
ASB18	0.854306	0.067677	0.217966	0.0485942	0.033368	0.0592717
ZNF165	22.2067	1.69176	1.47055	0.243963	1.68284	1.2776
CRY2	0.370973	0.28828	0.304294	0.00846597	0.0563564	0.0526278
ARMC5	0.286833	0.282549	0.759637	0.068302	0.0440124	0.0498359
GK5	1.49467	1.73675	0.808167	0.162293	0.0876473	0.239408
PRMT10	0.859351	0.909034	0.678397	0.02354	0.196805	0.0841322
WBP2	121.722	107.966	22.9465	12.2539	11.3713	8.04256
GLB1	1.57785	2.59047	2.1894	0.26247	0.267533	0.251817
PRODH	0.165631	0.0311925	0.0671301	0.0236271	0.0106992	5.97211e-06
AC073569.1	1.73788	1.43896	1.69729	0.323732	0.165534	0.121912
HIST1H2AE	0.666261	0.539951	0.643606	0.0971531	0.00449579	0.122424
ECT2L	0.25415	0.2172	0.0333098	0.00501656	0.0172999	0.0391625
NFKBIA	0.017768	0.011734	0.0014213	0.00161512	0.0009719	0.0012962
SLC38A5	7.10971	7.11513	3.49613	0.659875	0.84887	0.717053
ENO1	0.821736	0.664268	0.536955	0.0789126	0.0691406	0.103986
DIS3	0.683385	0.522417	0.313565	0.0579107	0.0704729	0.0632173
TOR1B	0.144845	0.302976	0.550607	0.0558757	0.028224	0.0391884
OPA1	3.72773	1.67958	3.21117	0.457041	0.355324	0.287943
VPS36	0.116444	0.109952	3.29407	0.184576	0.157433	0.104965
ATXN3	0.0803936	0.0483552	0.0245758	0.000485545	0.0108894	0.00841565
RIMBP3C	3.71485	3.43275	1.84333	0.569857	0.319709	0.279216
SMC5	0.231034	0.198936	0.475969	0.0122051	0.0978923	0.00944177
IL17REL	2.12099	1.60614	1.80424	0.222323	0.29632	0.198815
P2RY4	0.16457	0.391595	0.190287	0.0293073	0.0276455	0.0379276
TRIM7	7.06229	5.78526	5.32852	1.11324	1.03885	0.261161
CBX6	2.06296	10.159	10.9805	1.18292	1.00774	0.783239
ALDH1L2	1.60016	4.73332	4.27671	0.495934	0.572607	0.304443
TAS2R3	0.151732	0.237492	0.177764	0.0279438	0.0236218	0.0217373
AKAP14	0.0923361	0.274771	0.289526	0.00897398	0.014944	0.057107
CAPN12	0.614395	1.38637	0.930769	0.0970768	0.176221	0.107073
IL17A	0.306879	0.19524	0.312267	0.00726201	0.0975558	0.00535783
DEDD2	1.12624	0.611673	0.248971	0.0820869	0.031489	0.142488
AC023632.1	0.735503	0.862466	2.0459	0.204314	0.260076	0.0213376
FAM129C	0.048768	0.143833	3.50862	0.0533445	0.317442	0.1112
IL23A	1.58063	2.13218	9.88538	0.687123	0.31585	0.733693
PPARGC1B	2.25117	0.0534157	1.14168	0.190721	0.117135	0.153269
SLU7	1e-19	1.54583	4.8438	0.590767	0.0789953	0.157404
HOXB13	0.814595	0.0970894	0.987127	0.0260164	0.0743552	0.144513
FUT11	0.0113005	1.86835	0.000170076	0.0220629	0.223761	0.00572991
RPL22	1.41205	1.15619	1.0603	0.191015	0.140525	0.150429
PHC2	1.52905	0.995182	0.613831	0.104193	0.117876	0.191818
SPTLC2	0.822578	0.533932	0.200028	0.0919095	0.0899773	0.0312427
GCAT	26.1758	69.9721	20.5311	6.49625	7.61941	1.62165
ARV1	0.0886295	0.0475942	3.29282	0.0316496	0.118094	0.284598
SLC2A6	0.0475215	0.0555355	0.0115495	0.00419826	0.0102362	0.00134171
TRIP12	0.196648	0.213736	0.162617	0.00079975	0.00372808	0.0673896
CSNK2B	0.250816	0.0682866	0.0187808	0.0176464	0.00792608	0.0202508
AC117395.1	6.84581	1.63231	9.81481	1.02169	0.742901	0.70145
SHBG	0.962887	1.38914	0.881208	0.107657	0.207416	0.120943
TULP3	11.2138	11.0976	8.02766	1.34641	1.41062	1.33045
CACNG4	0.00749484	0.0609588	0.273199	0.0111304	0.0018591	0.0303879
ARL8A	8.64292	8.69942	9.24929	1.17605	1.13386	1.26275
KBTBD8	1.54268	2.68596	0.791552	0.142698	0.174746	0.346109
KCTD7	0.748611	0.702467	0.2246	0.0776215	0.0413259	0.105815
DBNDD1	0.000297245	15.6252	0.000999329	0.852083	0.471221	0.735913
IKZF4	33.8491	43.666	16.6198	4.72256	3.2826	4.73934
PLEC	4.78108	5.6831	15.1026	1.00656	1.11913	1.30283
ALX3	0.28256	1.88519	0.141621	0.166086	0.10212	0.0478684
MSLN	0.963057	0.518705	0.245595	0.0683285	0.0105678	0.152836
C10orf129	0.257483	1.12156	0.104621	0.0126789	0.145727	0.0457546
BAHD1	0.473855	2.03067	1.03927	0.162108	0.236911	0.0881377
ETV6	4.37802	4.38437	0.025034	0.0296156	0.867293	0.335091
TUBG2	0.222009	0.358481	0.27614	0.0209226	0.00725695	0.0839368
XPNPEP2	0.845584	16.1422	1.17646	0.764307	0.992904	0.70455
POLR2L	0.104413	0.145693	0.244496	0.0247772	0.0140926	0.028118
CCDC148	0.178206	0.00126488	0.020498	0.00619312	0.0228481	0.000699269
HDAC6	0.616415	0.51235	0.110999	0.0380424	0.116279	0.0234531
TTLL5	1.44871	1.02365	0.00115108	0.0670579	0.00757957	0.25837
RNF216	16.1187	19.502	15.2093	1.98405	2.3064	2.72015
OPHN1	0.0123278	5.7507	2.09586	0.368449	0.683385	0.0489499
PTCHD1	0.59559	1.1684	1.32768	0.209506	0.0952666	0.122835
ATP2A3	0.283684	0.0510688	0.459705	0.0228646	0.0693188	0.0208932
GPR18	1.44141	3.33016	4.70083	0.36831	0.488506	0.44911
UBE2V2	0.734534	5.73653	2.67371	0.925028	0.124509	0.227787
SEMA4A	0.357061	0.0421276	0.535212	0.0528972	0.0698814	0.0130358
BTBD1	53.5528	55.643	42.1218	7.62378	7.69173	6.19673
TMCO4	20.6439	28.3508	0.370502	6.31369	0.384292	0.464722
AHSG	1.30917	1.6374	1.57698	0.176979	0.138952	0.311555
TMEM44	0.163203	1.86175	0.127724	0.142151	0.0833855	0.0758867
TRIM63	0.444951	0.670538	0.262133	0.0533239	0.0974154	0.0467718
ZNF595	0.129284	0.295871	0.0838062	0.00314699	0.0406677	0.0278396
EIF5AL1	0.105874	0.188923	0.186799	0.0172021	0.00463818	0.0436462
OTOF	0.00166394	0.911885	0.675358	0.215843	0.00236094	0.00769113
RP11-162A12.2	0.109949	0.427417	0.506572	0.010362	0.07674	0.0587997
LRRC46	69.8949	84.8567	23.0042	8.11615	8.3731	8.98148
TMEM126B	2.75123	4.83774	0.190058	0.394735	0.547298	0.193172
C1orf167	2.04268	2.63473	1.68882	0.254957	0.3074	0.349742
TRMT1	97.865	72.8003	46.0923	11.5501	11.0452	9.51335
JAK3	0.205747	0.281247	0.616926	0.0291751	0.0127773	0.111925
TAX1BP3	0.0457879	0.0718959	0.445034	0.0279027	0.0215367	0.03124
CELA2B	0.361131	0.58441	0.385297	0.0898755	0.0777367	0.0302674
MAPK13	11.2298	9.77247	14.1808	2.07615	1.33405	1.74185
HEATR3	0.369054	2.36993	0.247554	0.0751353	0.099841	0.245911
ENTPD3	3.17719	2.88607	2.00267	0.297857	0.373095	0.507006
PCDHB5	3.13125	3.60047	1.27427	0.466251	0.281422	0.427866
ZFYVE20	4.28254	4.40318	4.51948	0.598886	0.702132	0.642014
PCDHA9	2.06268	1.51362	2.38576	0.291465	0.170179	0.405213
ALG3	1.52342	1.48586	1.8813	0.123506	0.333627	0.263154
XPC	0.161959	0.216914	0.687425	0.0260605	0.0484095	0.078601
UBE2L6	0.988906	0.223096	1.06153	0.059518	0.17954	0.102066
TTC7B	1.81436	0.735484	2.05618	0.185516	0.275012	0.225322
ERCC4	0.0759404	0.0523755	1.87893	0.0193271	0.0229019	0.235112
FGD5	2.60387	1.42887	1.02725	0.192801	0.470401	0.113464
ZNF513	0.677504	1.70468	0.406382	0.109564	0.159226	0.141988
ZNF687	6.03933	6.4966	4.78469	0.665087	1.18406	0.741012
MIIP	4.06108	2.89285	1.65656	0.284166	0.337082	0.649527
FAM83E	0.600648	1.98254	1.19818	0.159502	0.165976	0.226655
METTL10	0.688511	0.602665	1.0454	0.0570601	0.262793	0.0380088
POU6F1	0.0947035	0.151001	0.241071	0.0245423	0.030794	0.0173982
C8orf31	2.26474	3.15672	2.04901	0.0404581	0.0909829	0.922782
EYA3	2.35159	50.3939	1.43653	2.71882	3.87645	1.46636
PHF20	3.9733	0.121509	1.51101	0.337496	0.389999	0.148873
GET4	9.04993	8.64801	11.6193	1.12159	1.54093	1.69963
GOLIM4	4.02974	3.45	2.0586	0.431281	0.601469	0.412742
KANSL3	0.97304	4.59925	0.270438	0.449595	0.296051	0.133394
TECPR1	0.521156	0.366156	0.190398	0.0709566	0.0396749	0.0524895
SLC23A3	1.47604	0.258033	0.108087	0.0951984	0.0897313	0.099656
CD9	1e-19	4.73516	1.46601	0.10986	0.770414	0.0595581
PRR23A	2.0518	1.90499	1.59211	0.286414	0.164674	0.37356
CAPN15	0.428038	0.371717	0.613811	0.192225	0.0136485	0.0109961
C16orf96	0.752796	0.756403	0.635422	0.212008	0.0282659	0.0835085
GNB3	0.182994	0.126926	0.567156	0.0507369	0.0516416	0.0301247
COX6C	0.358031	0.220422	0.769538	0.0626904	0.0829484	0.0578316
NAA16	0.0295371	0.16707	0.0895698	0.0215931	0.0134484	0.00808373
DDX41	0.589823	0.6638	0.989769	0.245078	0.0897851	0.0122542
SNX33	0.80239	0.810635	0.995517	0.279773	0.0537147	0.0655988
UGT1A3	75.0201	91.9084	60.4377	11.1909	11.4722	11.7796
CUL9	0.580582	0.472929	3.20175	0.240758	0.244789	0.158354
ZNF469	16.0974	6.28735	6.29954	1.43347	1.7281	1.28637
ZNF493	0.708968	0.887187	0.412968	0.152604	0.0250477	0.124953
FBXO42	16.4486	17.329	10.6919	0.317033	2.8333	3.53857
SRPRB	2.18393	2.21706	1.38095	0.330162	0.229641	0.323305
VIM	0.177563	0.261262	0.365189	0.110092	0.000375458	0.0140985
CTBP1	8.59593	9.13248	5.79934	1.20361	1.51441	0.937684
PSD	4.87873	4.65667	1.32224	0.564071	0.868699	0.282053
BCAR3	1.80833	4.18725	6.79503	0.672025	0.626286	0.644586
MREG	0.193346	0.224544	0.0663096	0.0544006	8.6696e-05	0.0203507
LPHN3	0.459548	0.65548	0.141244	0.0773739	0.0920982	0.0285882
RALY	0.00337001	0.0379687	0.00596702	0.00194498	0.00248939	0.00268101
AEBP1	0.896574	0.265653	0.210753	0.0879893	0.0615651	0.0672593
AKNA	2.76267	0.507802	0.125247	0.155906	0.137982	0.241027
MRPL44	38.4475	28.6098	49.4524	5.61965	5.49706	6.81163
TRMT11	5.5645	0.757163	2.45237	0.567956	0.383913	0.435614
CTB-78H18.1	0.456205	0.194425	0.137561	0.00950353	0.0857066	0.0307787
RPA2	5.25127	8.50729	47.4235	6.78183	0.766653	1.88848
RAPGEF3	4.84311	4.70931	5.09573	0.771405	0.671991	0.825365
NHSL1	10.5642	8.87033	17.2906	1.32998	2.53411	1.85068
POLE	0.315353	0.376565	0.21896	0.0470809	0.0447781	0.0500956
PPIP5K2	1e-19	0.00333452	0.0698792	0.00308043	0.00537602	0.00285143
C5orf56	0.298944	0.144305	0.469038	0.0210714	0.0973636	0.0272159
ILF3	1.03036	0.99446	0.970233	0.149238	0.16669	0.154476
INTS2	1.83282	1.52567	0.615195	0.147902	0.282662	0.200164
TTC6	0.713558	0.580859	0.496016	0.0263453	0.135818	0.118384
FAM60A	0.230191	0.259263	0.615501	0.0858349	0.0865221	0.00544617
OXER1	0.510345	4.24417	0.838717	0.215776	0.538783	0.129192
DUSP2	2.77973	3.62365	3.16201	0.393492	0.535334	0.566653
UBALD2	14.5895	23.8942	7.43408	0.549333	0.714755	5.61554
TADA2B	0.130405	0.0469826	0.0517982	0.00977761	0.0204195	0.00711293
F8A3	0.468693	0.887665	0.940259	0.0875263	0.143389	0.127583
RP11-123K3.4	0.356759	0.620177	0.250471	0.0645257	0.0433631	0.0828616
AC073343.1	0.958583	0.833757	1.79171	0.204652	0.204019	0.158389
C21orf91	0.667794	0.391044	1.63361	0.0856744	0.170887	0.164977
MAPKAPK3	1.50405	0.880967	0.526692	0.0717612	0.253294	0.143591
HOXD1	0.701162	0.787854	0.0661941	0.0980155	0.0874521	0.0641471
ZIC2	5.60926	0.301894	2.11934	0.132279	0.096333	1.01236
PM20D2	1.19655	1.70625	0.434038	0.080513	0.00544572	0.41638
D2HGDH	0.00805895	0.168861	0.0271213	0.010451	0.00344231	0.0169494
WAS	0.155368	0.178953	0.116379	0.0145925	0.0261161	0.0301211
C2orf81	0.24217	0.0268507	1.13782	0.00274959	0.00492893	0.199853
ZNF784	0.0438185	0.0315405	0.147478	0.0264628	0.00543576	0.00387487
MYO15A	1.79923	1.24893	0.216608	0.242294	0.169596	0.120806
SCRN2	1.4477	1.14641	1.17057	0.0974899	0.324283	0.183988
MGEA5	0.587374	8.48268	0.651265	0.467269	0.398403	0.637803
PTAR1	0.252871	0.449682	0.211169	0.0264863	0.021945	0.091945
DUSP1	1.48562	1.91147	0.346384	0.366131	0.125515	0.114425
RP11-468E2.6	0.44819	0.694346	1.65665	0.200328	0.148677	0.0975476
TTF2	0.243391	0.129435	0.280418	0.0234382	0.0300004	0.0497065
TBC1D12	0.0267175	0.0102503	0.00140074	0.000692078	0.00506236	0.000693915
SLC35B4	2.28713	0.211602	0.871049	0.170201	0.368135	0.0331531
BCAP29	0.497176	0.218812	0.53058	0.0724836	0.0837081	0.0471332
BBS5	0.202224	0.256179	0.250712	0.0303292	0.0586695	0.0264913
TCEB2	1.02693	0.908828	1.19662	0.0974595	0.224045	0.18465
LZTR1	0.446405	0.544542	0.352876	0.0744011	0.0292606	0.109526
SAP130	0.39004	0.508973	0.401997	0.059192	0.0530088	0.0954079
ACTL10	0.469137	0.407582	2.74467	0.238465	0.187965	0.156696
DTX1	0.370872	1.11376	0.976835	0.127258	0.0965361	0.16649
NPIPB4	4.22872	6.67887	1.26961	0.67606	0.678213	0.626739
MRPS14	0.987329	0.489952	0.290485	0.112937	0.141574	0.043325
LGALS1	0.225582	0.566473	1.16447	0.127096	0.0246783	0.155894
FKRP	5.40766	7.0295	0.394185	1.43529	0.486328	0.222272
C17orf96	7.45274	8.22404	8.1724	1.61416	0.920647	1.33684
PITPNM2	6.49943	5.7321	6.82417	1.47545	0.898858	0.760529
H2AFB2	0.290968	0.0355805	1.83744	0.24639	0.0876811	0.0244775
NPEPPS	1.58541	1.94703	4.02854	0.391429	0.707497	0.158854
GAS2	0.253077	0.129393	0.350109	0.000804644	0.0434627	0.0727397
UQCR10	0.000133976	0.212305	0.0823817	0.000174276	0.0001325	0.0439032
TEX36	0.61376	1.03005	0.938548	0.157946	0.159358	0.107157
COMMD10	1.50164	1.17344	2.29849	0.29546	0.159482	0.35027
PLOD3	0.693236	0.723271	1.25583	0.125909	0.0971166	0.206937
TSPO2	2.0979	0.333835	0.203639	0.129388	0.245501	0.0797619
STAC3	0.25143	0.143872	0.17215	0.0353633	0.0176315	0.0399004
MVB12B	3.66833	4.86611	4.13446	0.653152	0.810743	0.632126
PCDHGB6	0.800334	0.271611	4.46846	0.12439	0.714172	0.0962939
KCTD17	0.190651	0.200112	0.575826	0.0517079	0.0427906	0.0632093
MUC1	24.2051	120.873	12.9812	6.78863	9.41296	9.61395
RPS2	0.0477838	2.38591	0.081478	0.0865778	0.165345	0.154857
ADORA2A	32.8088	37.8169	31.9344	7.53953	4.77215	4.7966
ZNF556	0.43199	0.7968	0.246564	0.112394	0.130094	0.00977013
WASH4P	0.707573	0.486922	0.491718	0.0836227	0.10135	0.0972228
BARX2	0.0482268	4.82505	2.38981	0.0637397	1.11099	0.0528598
FAM183B	0.0219726	0.00706477	0.148356	0.0108622	0.00284587	0.0148516
MASTL	0.307038	0.468271	0.398447	0.0227403	0.0220396	0.141986
GABPA	1.32307	0.156647	0.187146	0.0633707	0.0411895	0.174219
EPO	3.67155	4.28067	3.7596	0.72972	0.57968	0.645816
ZNF416	0.00692799	0.0851986	2.18915	0.101632	0.269912	0.0162123
RPS19	1.13171	0.779022	1.82476	0.151337	0.209514	0.260535
STH	6.79365	1.40579	0.999151	0.191998	0.810851	0.584053
PSCA	2.3178	1.97824	2.76192	0.29569	0.233965	0.631094
KIAA1199	1.35278	0.926523	1.28612	0.119552	0.144426	0.325354
WDR38	0.936396	0.933131	0.961038	0.100632	0.195334	0.179999
ADRB1	0.324552	0.175616	0.509357	0.056328	0.10902	0.0102939
LIN37	1.10048	0.944991	0.414506	0.11765	0.15666	0.143914
PRRG4	0.568509	0.891543	0.9607	0.099749	0.1116	0.189293
ETF1	0.340139	0.289544	0.28511	0.0427868	0.0721368	0.0414583
PPP1R12A	0.928008	1.54342	0.765602	0.27195	0.140538	0.136607
RYR1	0.12162	0.295209	0.322368	0.0611517	0.0129744	0.0483779
PPP1R1C	7.28829	9.29449	10.7501	1.42176	1.63675	1.55525
TPSAB1	0.940886	2.70868	0.846452	0.252688	0.142247	0.349427
AP1AR	6.59542	6.55558	0.111354	0.121752	0.478772	1.58865
SRPR	33.5248	20.0806	8.76938	3.93447	3.80473	3.0814
CACHD1	1e-19	0.584001	0.709586	0.0687014	0.110654	0.0401369
C2CD4D	3.28775	8.57382	1.51987	0.163986	1.11153	0.980236
PLEKHA3	0.0709909	0.383037	0.265634	0.0351773	0.0791975	0.0102618
AC016586.1	0.827874	0.684798	0.926745	0.171125	0.130371	0.118505
SLC39A11	30.3445	13.4726	28.0571	4.27364	5.17874	3.06306
ATF4	0.374318	0.47994	0.491421	0.0350648	0.0949669	0.0979116
BEST2	2.19839	2.05552	0.446574	0.106319	0.28952	0.403918
HEATR1	4.211	4.8191	4.01958	0.665031	0.634714	0.916476
FBXO17	0.618884	0.442433	0.847643	0.0525497	0.0514056	0.212491
TMEM216	1.05454	0.91598	0.715012	0.146516	0.183709	0.134762
PLCG1	0.0511198	0.016239	2.37378	0.146554	0.130988	0.133705
C1orf204	10.0118	9.00957	3.39122	1.51643	1.86068	0.579621
FAM20C	1.34346	1.24907	2.94584	0.14461	0.276693	0.506023
SLC35E1	1.33553	0.586211	0.688548	0.0153335	0.232935	0.202266
STK4	0.0442882	0.00970859	0.0161334	0.00548151	0.00221955	0.00452802
OPLAH	0.206816	0.2176	0.0440627	0.0443431	0.0260563	0.0122631
TRIM39-RPP21	0.715442	0.0983754	0.615362	0.0522697	0.0968667	0.0999094
TEFM	0.289162	0.347442	0.298703	0.0693484	0.00768412	0.0812868
KDM2B	1.49773	1.88735	1.20509	0.219888	0.0901475	0.464587
ATAD5	5.64129	9.46104	1.57998	1.16325	1.15609	0.615102
KLHL12	0.0238227	0.307195	0.37214	0.0404738	0.0701831	0.0122881
ATAD3A	0.88758	0.696863	1.30562	0.184212	0.219221	0.105469
LAMTOR5	1.11943	2.53207	1.17689	0.0832997	0.147147	0.572543
WRAP73	2.4797	2.24378	1.83442	0.245603	0.688095	0.230893
LOXL3	0.651708	0.614013	0.196437	0.227556	0.0190753	0.0157082
ALDH5A1	0.0837039	0.438479	0.044566	0.0227432	0.050858	0.0249263
KIAA1715	1.24576	1.14861	0.224944	0.193543	0.178273	0.0955792
GPSM3	0.0560747	0.0593513	0.0865005	0.0103659	0.0162374	0.00886893
MTNR1A	0.160958	0.298799	0.168646	0.0283236	0.0280259	0.0511752
GDPD3	2.97216	3.23186	3.53147	0.72932	0.43077	0.537884
DR1	7.59158	5.90439	3.17627	0.0758792	2.97811	0.0101761
ZNF771	0.391729	0.53578	0.263143	0.0954226	0.0877199	0.0293573
MAP6D1	0.108294	0.132847	0.354527	0.0222616	0.0493754	0.0321359
WHAMM	6.52222	7.00764	5.48312	0.915823	1.26776	1.14963
MED19	6.89869	5.04327	4.04391	0.246684	0.113649	2.31615
KLHL30	2.04408	1.8403	1.67747	0.360484	0.328192	0.293537
RP11-156E8.1	0.0638172	0.00984919	0.0175629	0.00923338	0.00386948	0.00347424
AC087477.1	1.13398	1.71204	1.73665	0.587013	0.12885	0.0998157
ARHGAP19-SLIT1	0.274855	0.113767	0.0930797	0.0242213	0.0521415	0.0118099
KIAA0907	0.000233955	0.000760504	0.0046825	0.000228111	0.000294804	0.000426233
IGSF3	0.126092	0.201202	0.0205646	0.0393991	0.0198091	0.00380527
COX11	0.178524	0.424993	0.0592575	0.0195777	0.0273398	0.0665527
AHNAK	5.81955	6.19595	4.41056	1.54919	0.742188	0.642753
TAS1R2	1.47296	1.99524	0.908616	0.210665	0.419738	0.155926
PNPLA4	4.66123	6.36018	4.51102	0.727112	1.18098	0.84338
MAPK8IP2	0.0019758	0.000729042	0.00471383	0.000241815	0.000265927	0.000745667
ABHD12B	0.766828	2.63716	0.908721	0.0261887	0.556212	0.185142
CLECL1	0.183149	0.318767	0.418914	0.0188808	0.0451574	0.0938705
LYRM2	1.4363	1.44037	1.10349	0.263102	0.337175	0.120765
ERICH2	0.510101	0.480777	0.540662	0.11712	0.109914	0.0493389
HIST3H2A	1.27461	1.17818	1.02606	0.241467	0.279015	0.109535
MYRIP	0.830939	1.02346	0.643797	0.0344462	0.185326	0.218221
RPAP3	0.980928	0.869647	0.41541	0.11712	0.114528	0.170757
HYPK	2.36131	2.09751	3.5912	0.529505	0.448364	0.456426
VASN	0.241995	0.191336	0.0977468	0.0324875	0.0576658	0.00807302
RIOK3	0.322083	0.654126	1.0157	0.0302793	0.304945	0.0281992
ITGA7	14.712	24.3135	17.2282	5.49879	2.02482	2.54345
ATR	5.09923	2.03654	8.52894	0.865773	0.949547	0.985382
SUPT7L	0.0615241	0.100825	0.0591498	0.0127444	0.0091807	0.0171296
CBWD5	1.13962	1.3272	1.23864	0.130508	0.352837	0.185278
AGK	1.99238	1.17641	1.12457	0.251887	0.250217	0.274037
DEPDC1	2.61238	3.04941	3.574	0.584913	0.546911	0.526066
NUDT8	0.368162	0.445887	0.241149	0.0972804	0.0404606	0.0530499
CBX8	0.153949	0.363219	0.273076	0.0700444	0.00792309	0.061025
TMEM164	6.70712	10.4367	0.873021	1.50798	0.305896	1.40255
USP6NL	0.0148704	0.0218737	0.0223024	0.00381358	0.00410049	0.00277291
TNRC6A	9.0877	6.53073	6.38156	1.69905	2.0296	0.379115
AK7	0.635577	0.653372	0.683876	0.11448	0.0897821	0.149205
C11orf63	0.134411	0.419903	0.491947	0.00691354	0.0428284	0.130255
DIP2C	0.0491514	0.0683898	0.0121575	0.00724439	0.00621243	0.00986382
SLC25A4	1.15702	1.31888	0.374499	0.167895	0.181476	0.170123
BTN2A2	2.4023	1.89631	2.12586	0.270804	0.417045	0.473747
MDGA1	3.7803	2.35836	0.296244	0.559224	0.363585	0.276275
NIPAL3	1.06284	0.14208	0.643138	0.303105	0.0300761	0.0165273
RP11-661C8.3	5.89469	5.74778	6.68081	1.11076	1.21925	1.01089
YLPM1	2.2561	0.567152	0.638656	0.394403	0.0635785	0.186274
RP11-87C12.2	0.10304	2.80537	2.8049	0.444455	0.368712	0.218205
TAB2	0.202265	0.202338	0.378188	0.00014589	0.0465126	0.0915854
STAG3	0.667995	1.05872	3.05701	0.199648	0.276317	0.380224
HSF1	0.930237	1.42272	1.25336	0.174661	0.264147	0.219057
STX12	0.00661613	0.513445	0.345686	0.00277895	0.157347	0.00167988
ECE2	3.71809	3.62117	4.33277	0.562927	0.850382	0.728627
APBB2	0.0162664	0.0182133	0.0214262	0.00249998	0.00272638	0.00484567
CLDN19	2.4791	2.57988	3.67072	0.371644	0.49336	0.716436
TIMM8A	1.21597	1.02073	0.599197	0.158834	0.167016	0.197352
ZNF660	1.47544	3.27739	2.62724	0.565378	0.713314	0.105913
RP11-248J23.6	1.02338	2.83267	1.35274	0.235238	0.286602	0.418151
SHARPIN	2.2289	1.90165	1.60483	0.270638	0.503551	0.296061
BGN	3.97189	4.91972	1.37797	0.73003	0.795397	0.401079
GPR45	14.864	22.9615	14.9533	3.19438	3.44918	3.09082
ITPRIP	0.365318	0.152073	0.0850535	0.0263492	0.0567438	0.0312391
FAM46B	1.64734	0.949124	1.31921	0.209309	0.164532	0.343954
CAND2	0.21426	0.0921075	0.165782	0.0169554	0.0428882	0.0285837
SPATA33	1.45219	12.7374	9.33166	1.27546	1.18875	1.77174
DLX6	9.33001	7.66011	12.8325	2.02351	1.80374	1.70519
CHST4	0.584684	1.37321	1.21409	0.125377	0.345459	0.120667
PTGES3L-AARSD1	0.399019	0.587783	0.307602	0.0586361	0.133678	0.0509789
PCDHB11	0.302081	0.199739	0.598468	0.0825666	0.0801534	0.0433634
C1orf227	2.96679	2.45333	0.178799	0.024003	0.40819	0.598327
DGKZ	2.40823	0.309726	2.28301	0.575275	0.0876881	0.276438
MYBPC1	0.176484	2.4216	6.54907	0.512653	0.752189	0.417606
MORC2	0.464147	0.284636	0.350976	0.0913007	0.070692	0.045992
ITPR1	3.89023	8.75374	3.41139	1.2645	1.29914	0.459671
CSPP1	0.177906	0.205144	0.00317477	0.0356119	0.0120892	0.0244793
MTPN	0.353799	0.179138	0.0644396	0.0437911	0.0162972	0.0514126
SLC6A6	5.64362	7.67253	6.20157	0.858452	1.01708	1.69941
SHCBP1L	8.26846	10.6411	2.54115	1.49459	1.42361	1.11574
CRISPLD2	0.106844	0.227071	0.718721	0.0332862	0.00450376	0.146635
PASK	1.27168	1.28433	0.768129	0.105515	0.110388	0.38757
DBNL	0.0878379	2.25254	0.0751837	0.110983	0.119108	0.205136
RP11-111M22.2	0.00797456	10.2994	1.39974	0.693917	0.000830507	1.36442
TOP3B	0.170654	0.0123337	0.487248	0.0333929	0.00385753	0.0828563
TMPRSS12	2.88018	2.59855	1.93953	0.30639	0.594746	0.491368
MCOLN2	1.80297	1.38763	1.36469	0.420455	0.0890453	0.338085
RIPK1	0.0589219	0.0459178	0.968948	0.128969	0.0366818	0.034404
ZNF574	0.649576	1.75402	0.629684	0.226747	0.135067	0.199069
ZMAT3	0.488431	1.30306	0.258315	0.00283181	0.00557715	0.349427
ORM1	0.464923	0.462799	0.63597	0.044256	0.156833	0.0931621
ALAS1	0.259523	0.0289026	0.0899252	0.0221902	0.0436818	0.00871724
CRYBA1	2.79144	0.256305	1.19116	0.21902	0.563208	0.0576299
CCIN	2.47953	3.03635	0.44855	0.332654	0.232672	0.542497
LRRTM2	6.38917	6.39679	1.39738	0.799129	1.20004	0.710475
ACYP2	0.216352	0.209558	0.241549	0.0393501	0.038957	0.0466193
KLRC1	0.227616	0.513335	0.204369	0.0198537	0.0985186	0.0588934
CTC-398G3.6	0.237912	0.108207	0.314517	0.0232924	0.0494301	0.0510833
FGFR3	0.396229	0.557224	0.0174914	0.0923187	0.0467934	0.0456172
HSPA1B	2.00216	1.26699	4.04314	0.49168	0.315072	0.55406
NPC1L1	25.3027	24.176	19.2609	0.707971	0.841807	10.7517
IL7	0.292361	0.226465	0.439722	0.0111352	0.102862	0.0668087
FAM171B	2.39413	1.67116	0.459161	0.375253	0.221147	0.271107
RPL36A-HNRNPH2	0.0411723	0.320456	0.0654197	0.0746038	0.00469792	0.00209032
CCT7	0.547737	0.219913	1.09722	0.104861	0.143237	0.106186
FDXACB1	1.54783	1.64887	1.26304	0.158083	0.285893	0.391581
WDPCP	0.0548401	0.0856105	0.00550197	0.0091952	0.0127683	0.00611002
DYM	0.0433177	0.0704201	0.309421	0.048002	0.017511	0.0146366
AC004076.7	0.0640575	4.58441	0.0262754	0.27962	0.333959	0.257264
TNFRSF1A	1.60776	1.96048	0.908009	0.234523	0.248766	0.360207
C17orf49	1.90637	1.637	1.53522	0.304979	0.216912	0.433658
RPS25	1.55788	1.16237	1.70066	0.29991	0.283981	0.26036
WDR66	0.343917	0.849708	0.92508	0.0128355	0.0892225	0.281804
IGFBP3	512.826	703.765	402.158	312.514	1.67498	1.87893
CCDC114	0.348736	0.340297	0.354162	0.125162	0.0466371	0.03018
AIFM2	0.0255581	0.196548	0.0283999	0.0164327	0.0217608	0.00943731
SPEG	3.38905	4.62704	5.66237	0.966118	0.878208	0.759892
MYRF	0.0851917	0.0149854	0.681249	0.0187848	0.0193013	0.103513
DNAJA1	0.141372	0.0756704	0.0712068	0.022429	0.0250198	0.00924636
SLC35A2	6.08822	3.57905	3.04031	0.8999	0.521902	1.00899
RAPGEF1	0.53766	0.85673	0.62977	0.161308	0.0862741	0.136429
MEMO1	0.0292353	0.302359	0.0162333	0.023865	0.0282768	0.0140914
CLVS2	4.13535	4.7158	12.7677	1.69325	2.15531	0.37292
RAB11FIP4	1e-19	0.126398	0.0633989	0.0119643	0.0194845	0.00492151
ZNF616	1.08444	1.57447	0.957644	0.206284	0.224492	0.259558
DNAJC3	0.231032	0.0619371	0.183924	0.0311935	0.0420717	0.0205916
FGF22	0.909607	0.456737	0.914345	0.161407	0.10312	0.172932
PSMA6	4.99078	5.9491	6.10114	1.76379	0.80922	0.725795
RER1	1.27522	1.45899	0.888395	0.200348	0.252464	0.243995
EPHA2	0.404204	0.355315	0.127873	0.030429	0.0428473	0.0957844
TLR8	0.782224	0.0343259	0.0235096	0.0810043	0.0261051	0.0611865
AC092964.2	21.851	26.0895	19.3773	4.00782	4.1517	4.82222
SPRY1	0.812647	1.86944	3.29314	0.534963	0.353442	0.26554
HMGN1	0.17566	0.33414	0.465618	0.101961	0.0633245	0.0254527
RELB	21.0807	32.1464	14.7267	4.58649	3.83902	4.69106
HAUS2	3.33213	3.48058	1.76531	0.84691	0.581597	0.26948
NR1D1	84.6408	43.1006	10.4143	14.5828	2.91452	9.65848
AKAP17A	1.74514	2.04065	3.27601	0.455184	0.39341	0.509015
FCHO1	1.54753	15.7984	0.66908	1.86524	0.980962	0.635527
LYRM4	0.900102	1.04227	0.70251	0.223697	0.211976	0.0877977
ITPK1	0.13151	0.240368	16.9287	0.908925	1.08156	1.29031
PSMG2	0.548442	0.844123	1.13535	0.187968	0.0892703	0.205823
RAET1G	1.29486	4.84751	1.26352	1.06239	0.22413	0.16484
GP1BA	0.573567	0.432806	0.641995	0.104475	0.152205	0.069349
MADCAM1	0.0659608	0.055332	0.166802	0.0111852	0.0192446	0.0247755
GCHFR	0.987695	6.16793	0.475695	0.705595	0.741298	0.0659968
CDC14B	1.60557	9.5445	0.297656	0.421043	0.949584	0.829081
CRIP1	1.98713	0.456079	1.3237	0.235869	0.182851	0.320221
TRMT61A	0.155901	0.0365824	1.43164	0.133026	0.173074	0.0167843
PUF60	0.664679	2.4234	0.549618	0.249317	0.295655	0.16765
PCGF1	13.4045	14.1324	11.7958	3.13166	2.60885	2.0337
CMYA5	2.00324	3.633	2.53616	0.423968	0.518628	0.640208
MCM3AP	0.123433	0.49767	0.569153	0.0555077	0.12868	0.0493273
CDK6	0.323884	0.32142	1.90232	0.0960764	0.0909471	0.293187
CCDC117	0.0543989	0.0627856	0.0165045	0.0014771	0.00994841	0.0144064
COA6	0.804169	1.13316	1.34164	0.0991597	0.358781	0.188149
FAM180A	2.13717	0.936908	0.15688	0.06086	0.156633	0.412538
CHD7	0.908549	0.18018	0.095587	0.0605663	0.0792592	0.0985219
NPC1	1.02161	1.35809	0.234236	0.155156	0.297569	0.0756405
ABHD14A-ACY1	0.0067051	0.812142	0.00531595	0.00251075	0.0442812	0.106765
TMEM240	1.66842	3.04536	1.89174	0.210059	0.0125911	1.01546
CAPG	0.150232	0.244078	0.0407467	0.0232542	0.00959393	0.0511467
DDX20	0.00188132	0.000469477	0.621406	0.00881346	0.0446118	0.0657353
MCL1	1.53311	0.213404	0.187577	0.192907	0.145471	0.0651741
PRSS45	8.45766	11.6174	7.74564	2.58413	1.559	1.42197
EGLN1	0.490683	0.778017	0.262071	0.0252412	0.131234	0.144402
RAB4A	0.462262	0.227848	0.528371	3.1366e-05	0.112351	0.127391
PSMB6	0.0833893	0.162905	0.450595	0.0158102	0.0819258	0.0405277
C9orf131	0.792238	0.679563	0.541281	0.155333	0.192994	0.063079
GJB2	0.672103	0.37939	0.284854	0.102408	0.0272592	0.135072
ZBTB5	0.442241	0.342678	0.0991664	0.0317191	0.120804	0.0303602
ELMO2	0.119236	0.105506	0.263852	0.030106	0.0175936	0.0480558
OR2A1	0.0415741	0.0485243	0.0737974	0.0104276	0.0178266	0.00515082
RGS11	0.0824968	0.12627	0.153755	0.0276423	0.0269425	0.0183297
PIAS1	0.256147	0.0909837	0.0397353	0.0133073	0.0268659	0.0382551
TMPRSS2	1.25292	1.51333	9.1352	1.08509	0.858337	0.455548
SERPINH1	0.768726	0.323961	0.880084	0.134583	0.155067	0.112426
HOXB7	0.198323	0.263077	0.34782	0.0744677	0.0511139	0.038355
NHSL2	2.42057	1.3271	0.617345	0.412886	0.00188698	0.459109
GRK5	0.354709	0.437091	0.756705	0.24814	0.0631115	0.00843172
FAM65A	33.4202	29.1639	71.9566	8.99513	9.10478	8.99194
ZEB2	41.5883	46.0016	25.0965	9.05905	7.94483	6.01419
PRTN3	25.1048	22.3305	24.7853	5.07159	4.53765	5.00836
ERAP2	0.484118	0.632697	0.836554	0.143478	0.0827373	0.163086
METAP2	2.39866	1.28168	2.72653	0.231774	0.584874	0.482519
DKFZP434E1119	12.9149	15.5138	6.94856	1.48424	4.42843	1.39636
ABCG1	0.127148	0.043625	0.153707	0.0213562	0.0225245	0.0221254
MSH5	19.5816	14.2368	8.86521	1.50996	3.67389	3.49316
TIAM2	49.7075	55.8468	50.2419	10.5999	12.3845	8.78168
NLN	0.0357523	0.0923179	0.124542	0.0266233	0.00729977	0.0165148
CCNB1	0.291405	0.587831	0.243083	0.0331942	0.121259	0.0730136
PAQR9	0.706719	0.286283	1.46242	0.11683	0.0373997	0.326243
C13orf45	0.837478	0.436946	0.393213	0.11416	0.103164	0.124692
LPAR2	0.173215	0.0398102	0.0304657	0.00910515	0.0149928	0.0258088
TIMP3	0.0951951	0.0922383	0.0606223	0.00283376	0.033607	0.0147151
PYDC1	0.756267	0.562884	0.761112	0.0253234	0.108707	0.277117
TRIP13	0.521247	2.03124	0.553539	0.162821	0.180399	0.275389
PLA2G4C	0.708835	0.584614	0.493627	0.185027	0.0787534	0.10345
APOC1	0.309987	0.12631	0.240731	0.0284459	0.0550421	0.0551744
GPHN	1.70046	2.51089	0.657131	0.319009	0.0741252	0.573371
YTHDF1	1.3408	1.09621	1.91624	0.250566	0.232518	0.394686
ZNHIT6	0.0132065	0.0313557	0.658167	0.0688502	0.0489581	0.0251271
MOB1A	0.0237181	0.0343013	0.0471311	0.00877626	0.00919464	0.00372051
CDKL2	5.73584	56.6983	4.43592	3.7117	5.99148	3.8128
FAM174A	0.286981	9.06617	0.555839	0.488818	0.492579	0.970598
SLAIN2	1.2236	2.54964	2.2123	0.592192	0.253826	0.371467
HLA-DRA	0.75382	0.113979	0.501993	0.191845	0.0700925	0.029352
GPD2	4.43021	4.71452	2.04232	0.86899	0.649317	0.784304
VWA8	31.2525	33.6863	14.641	4.95927	5.48429	5.91793
NMU	0.137355	0.134261	0.257813	0.0312806	0.0472246	0.0304852
DPYSL4	0.0534643	0.0317037	0.0614751	0.0100429	0.00937288	0.0106972
ACCS	5.51385	6.05465	3.84673	1.24062	0.68723	1.22217
SREK1IP1	0.260799	0.265026	0.472319	0.0649936	0.0599092	0.0782093
PYGL	0.115854	0.159625	0.044519	0.0132848	0.0206386	0.0310473
HIAT1	0.618864	0.204029	0.388708	0.058083	0.158394	0.0413664
C2CD2L	6.79359	9.91548	8.4284	1.95169	1.51266	1.68716
NOTCH2NL	0.113331	0.596042	0.298917	0.156871	0.00818995	0.0408766
FOXN2	0.182783	0.319378	0.190324	0.014015	0.0405373	0.0837254
SMARCC2	1e-19	0.73341	0.347405	0.0782538	0.12342	0.0217436
FAM57B	0.0494779	0.329516	0.186457	0.0315811	0.0541907	0.0298766
DKKL1	0.00364793	0.0259864	0.0221154	0.0028553	0.00539593	0.00235087
ZNF317	0.939804	0.554473	1.05666	0.143297	0.168856	0.212273
JAG2	0.291831	0.0742497	0.474235	0.082963	0.0589622	0.0344495
RAB43	1.49031	2.29385	5.32684	0.448799	1.0466	0.399699
LSM2	9.49625	18.0573	3.55719	2.17067	3.33354	1.04926
ARIH2	3.76671	1.672	2.75417	0.462177	0.555377	0.684081
HHAT	0.994799	0.40353	3.70377	0.393657	0.3618	0.299306
CYSTM1	1.17461	1.32223	2.36226	0.392739	0.24061	0.36444
RNPEPL1	0.612758	0.506342	0.103411	0.0358449	0.129763	0.0910152
TMEM186	3.39993	3.37992	1.84202	0.71765	0.47598	0.60149
BMP2K	0.187279	0.00386151	0.220265	0.0169769	0.0087386	0.0574086
FOSB	0.15697	0.251678	0.298619	0.0699298	0.0388206	0.0380008
RNFT2	0.966789	1.56275	0.258829	0.24335	0.214607	0.128248
KIAA1143	0.805785	1.0824	0.483266	0.192595	0.0186391	0.26921
HNRNPF	0.175552	0.0370061	0.771356	0.0869733	0.0204593	0.0921939
USP34	0.597855	0.149074	1.07907	0.0929109	0.286125	0.0150515
SPPL2C	0.158912	0.020217	0.0237504	0.00375778	0.0320706	0.00857537
SURF1	3.40416	3.94677	1.869	0.521358	0.698533	0.700187
TUBGCP6	0.168365	0.236992	0.229402	0.0299582	0.0363612	0.0633182
REM1	1e-19	0.0711398	0.0611872	0.000187	0.0175807	0.00930347
NUMBL	0.937747	0.162464	0.90668	0.221444	0.107412	0.0975164
RGAG1	0.172369	0.335731	0.024517	0.0605076	0.0232295	0.0279698
ZNF24	2.7643	1.31445	0.925456	0.836145	0.120729	0.123041
IER5	4.6831	4.98043	0.0525638	0.155165	0.274266	1.531
CYB5R1	0.311637	1.86451	0.632632	0.460867	0.0442991	0.0812047
NPIPB15	0.0360651	0.534489	0.0374483	0.0432517	0.0542853	0.0285257
ARPC2	0.0433957	0.0264013	0.0311608	0.00460252	0.0174592	4.07708e-05
PPP1R10	9.05315	3.13593	1.75698	0.979266	1.05258	0.95722
TMEM211	1.53159	1.70999	1.03827	0.346238	0.316869	0.241214
PYROXD2	0.330702	0.0740127	0.566201	0.139377	0.0217717	0.0442681
SLC24A3	0.176943	0.173282	0.175041	0.0278126	0.00675311	0.0718349
SLC7A10	1.69976	2.05454	1.43463	0.529466	0.309757	0.260227
SLC37A3	0.656303	0.651964	1.27091	0.188934	0.351533	0.0180005
CTSA	0.100744	0.181511	0.0952121	0.0288874	0.0377811	0.0138139
THAP9	0.233147	0.229445	0.145815	0.0610714	0.0101247	0.0556187
YDJC	1.65649	1.17055	0.437846	0.105181	0.15026	0.420909
LCTL	0.198621	0.139545	0.197042	0.0391837	0.0300024	0.0432813
ERMARD	0.158846	0.529362	0.446576	0.1049	0.0512015	0.0794906
CCDC14	0.0641712	0.0587319	0.0434645	0.0142372	0.0050992	0.0153807
NPAS2	2.54877	1.7428	2.91955	0.644702	0.539024	0.356998
HIST3H2BB	0.670771	1.29332	1.00911	0.201704	0.153755	0.261832
RBBP4	0.347263	0.178393	0.345975	0.0945191	0.0624921	0.0310964
ROPN1L	0.141447	0.189163	0.305478	0.0628587	0.0218922	0.0481227
NME2	0.420004	0.324709	0.282408	0.0480901	0.0108705	0.150972
HLX	13.2825	8.55497	8.2851	2.25339	2.6541	1.58738
FAM86C1	0.35432	1.05934	0.426516	0.0184824	0.346511	0.0341649
RPL29	2.6483	2.2489	3.12356	0.556173	0.539908	0.601891
PTGDR2	19.6683	18.5778	12.1076	1.22629	0.00613078	8.92438
ADCK2	1.71716	0.871653	1.04705	0.331175	0.205531	0.244282
B4GALT3	0.77221	2.4693	11.2985	0.99989	0.874064	1.14691
NPIPB3	9.43774	8.71767	8.56369	2.02452	0.851662	2.71606
ANKRD46	6.84005	7.39137	2.4013	0.924805	0.990339	1.59582
DLGAP3	0.221841	0.0167827	0.117411	0.00970224	0.0119618	0.052825
CS	0.536057	1.14515	0.343522	0.243193	0.0998808	0.0902809
KL	0.462766	0.0543556	0.835408	0.0505098	0.106373	0.128786
CASP7	0.742623	0.974915	0.41103	0.164601	0.217299	0.0803651
SLC25A17	0.317215	0.146572	0.1344	0.0307687	0.0639658	0.0356773
ZC3H12A	0.283686	0.334401	0.0975158	0.0112106	0.124713	0.0215838
RP11-321N4.5	0.321483	0.284909	0.604966	0.16007	0.0784816	0.0251297
ANKRD53	0.577355	0.279072	0.328462	0.0461364	0.217095	0.00326902
NTN1	5.26608	3.95712	0.275664	0.642026	0.85292	0.586708
EPHB1	0.936976	2.38199	0.403336	0.187208	0.167194	0.422798
AL162431.1	0.751939	0.679381	1.00395	0.188134	0.126784	0.203842
NUP214	0.967221	2.38316	1.18137	0.278517	0.43013	0.263931
RAB33B	3.58199	6.16475	3.49091	0.966605	0.929484	0.935421
RHOBTB3	1.74384	10.047	1.83832	1.3907	0.685336	0.81804
TTYH2	3.4769	4.08373	3.80281	0.920546	0.82418	0.703921
WDR92	2.01995	3.45444	0.944241	0.368335	0.553178	0.45841
RP11-729L2.2	1.84298	1.72495	1.78607	0.58789	0.363732	0.217643
NDUFAF1	1.13986	6.20411	0.429866	0.390556	0.763191	0.504111
SLC9A1	0.00618502	0.00358228	0.00391885	0.00141054	0.00140305	0.000210303
GINS1	1e-19	1.77249	0.101257	0.14105	0.143427	0.111223
NUDT4	0.234437	1.09935	0.232461	0.103813	0.159111	0.0742235
ATP6V1G2	0.15708	0.462222	0.865665	0.0253548	0.240366	0.057331
PPP1R2	0.446821	0.103901	1.30311	0.0409848	0.0782008	0.265692
RP11-257K9.8	0.567631	0.649238	1.83962	0.251301	0.0428872	0.345259
GOLGB1	1.01109	0.987284	2.34877	0.300707	0.621974	0.0430689
TMEM219	0.112002	0.255638	0.0508534	0.0466414	0.00937587	0.0333422
SEMA4F	1.52557	1.59497	2.49284	0.232271	0.768793	0.232674
VPS29	1.1097	0.960104	0.232713	0.206139	0.172538	0.128607
GABPB1	2.36266	4.11436	4.17445	0.845061	0.632514	0.805632
EFHC1	3.84701	3.11419	2.02411	0.282604	1.01657	0.665264
BCL2L11	1.65773	2.83925	2.49149	0.321098	0.54603	0.626704
SH2D5	0.022722	0.0375144	0.00463747	0.00103075	0.013073	0.000502969
AP003774.4	29.8645	35.2727	4.50489	4.61621	5.32056	5.25852
MCM5	1.14038	0.502792	0.491576	0.0809574	0.112143	0.265609
FAM231D	0.0890065	0.184238	0.0980337	0.0456117	0.0159716	0.0190757
PAPL	0.317427	0.244571	0.195862	0.0124997	0.047121	0.101495
RAB5C	1.38378	4.52083	0.740658	0.0684831	0.576867	0.76072
MYH3	1.16801	1.2415	3.51803	0.620169	0.402281	0.271191
KIAA0947	0.133261	0.390328	0.120689	0.0446985	0.0512473	0.0434329
SLC16A4	0.0135697	0.0156333	0.0512568	0.00378421	0.00791214	0.00567548
EPB42	0.127172	0.170256	0.174413	0.026823	0.0302563	0.0443565
MARK4	0.107409	0.11392	0.14033	0.0723789	0.00191287	0.00603953
FTH1	1.65779	0.585104	0.39421	0.161677	0.149539	0.269314
GBP3	0.253661	0.31431	0.297373	0.150895	0.0148185	0.0258462
PRICKLE4	52.4402	59.6978	37.9177	11.7636	12.2869	9.0275
HOXA10	1.31421	0.932412	0.891578	0.174388	0.162492	0.342006
RANGAP1	0.242036	0.542381	0.685027	0.0428171	0.102175	0.167296
HLA-E	4.37887	1.3837	1.35865	0.45556	0.70707	0.439488
WDR43	0.202756	0.593242	0.606154	0.108426	0.0926259	0.102089
JPH4	7.10697	33.8557	13.564	3.30308	3.69208	4.71006
ATP6V1G2-DDX39B	0.300535	0.206486	1.06725	0.0755571	0.147006	0.119888
NOSIP	0.268462	1.45223	0.411256	0.229516	0.135496	0.100898
DYNLT1	0.0514867	0.0417825	0.0129408	0.0127993	0.00819792	0.00302454
ANKK1	0.262788	0.226796	0.344126	0.0476516	0.0427677	0.0896046
PPP1R37	13.3847	1.00299	3.40342	0.530483	3.21317	0.405682
PLIN4	0.000499955	4.15742	0.00129402	0.916154	0.000210167	0.000560074
RNASEH1	10.8844	11.4556	0.868328	0.388322	4.08318	0.812633
NEIL3	0.0012576	0.00110856	0.00802595	0.00129798	0.000298787	0.000637702
HEBP1	2.68359	28.8663	4.97969	0.577679	1.36578	5.64405
LHX1	21.008	22.2378	21.2279	5.24736	4.74048	4.27559
SRPK2	1.48436	3.22002	1.65938	0.300746	0.485613	0.596833
SLC44A3	0.699686	0.771106	0.135378	0.115843	0.136763	0.106062
MYNN	0.142712	0.275717	0.126312	0.0593026	0.0199993	0.0401806
ATP10A	0.0810888	0.891724	0.038445	0.110935	0.0770596	0.035299
DCLRE1B	0.244854	6.44532	0.774151	0.344982	0.586998	0.673555
PDE4D	0.170555	0.0330379	0.129436	0.0411727	0.00171472	0.0308858
ZNF79	0.958374	0.524642	0.9453	0.318268	0.00567274	0.211479
HSDL1	1.04109	3.74027	1.23296	0.28245	0.68592	0.363203
TUFM	0.10695	0.0598085	0.0954284	0.0256582	0.0318943	0.00284162
ARHGEF5	1.34868	1.85957	1.5648	0.563974	0.373122	0.14423
HELZ2	0.115264	0.0814703	0.0779877	0.0203774	0.00621442	0.0335109
NDUFC2	0.0545925	0.106856	0.202362	0.018454	0.0290206	0.032242
COL15A1	12.1025	5.4952	6.15532	2.15523	1.10046	2.07894
SH3YL1	3.71818	3.80947	2.51149	1.31464	0.457099	0.497413
MCM3	0.759846	1.34813	0.383636	0.179282	0.0921987	0.274127
TMEM75	3.21205	0.227959	0.407076	0.00769759	0.282006	0.573813
C15orf65	12.8332	7.6427	20.2229	5.52835	1.33187	2.28855
DAG1	0.453796	0.449694	1.00109	0.333605	0.037105	0.0600275
CCDC105	0.0409934	0.0572846	0.0207634	0.000968109	0.0188572	0.00718699
RNF6	11.2443	3.6361	11.5056	2.15314	1.68899	2.10352
C11orf30	0.410565	0.10368	0.307833	0.0581417	0.0167403	0.106676
TFAM	7.60563	22.093	12.0009	3.61268	2.12419	3.47264
RPTN	2.23724	2.23553	3.11191	0.97578	0.394923	0.347716
KCNAB2	2.40145	3.35591	2.80574	0.586335	0.596008	0.726253
MDFI	0.31859	0.00163457	0.221804	0.0529696	0.0212032	0.0488607
TMEM104	4.22541	7.25584	4.67656	0.810982	2.28751	0.594975
RP11-644F5.10	20.761	6.96811	3.46724	1.91576	1.86197	3.30262
KIAA0247	3.34676	2.9745	0.338395	0.568423	0.71231	0.261408
HRNR	0.625921	4.23433	4.24208	0.429345	0.146559	1.3606
SULT1A3	0.00638315	0.00158344	0.00144577	0.000368085	0.000768771	0.000977658
TMEM88	0.835248	1.08661	0.931599	0.00781309	0.615919	0.0413611
FAM168A	1.3464	1.74943	2.10113	0.507253	0.372428	0.295469
CACNB2	23.1829	9.40419	2.51694	4.8248	1.39588	1.92611
C3orf22	1.05247	0.911178	0.392617	0.116093	0.0964396	0.309008
UBTD1	0.148643	0.598039	0.222074	0.0882624	0.074174	0.0550459
RNF223	4.64374	4.50811	1.6133	0.62318	0.672579	1.11857
FOXP1	0.13742	0.157473	0.314293	0.0525301	0.0420219	0.0423426
PRDX2	1e-19	3.05252	1.02504	0.00446156	0.559824	0.336095
TTC16	2.36615	4.86241	34.7691	1.98445	2.86183	4.355
TOP2A	0.0310423	0.0318227	0.0230739	0.00791978	0.0111503	0.000975874
SPINT2	0.750405	0.710727	0.128175	0.125005	0.110756	0.12605
CLK2	1.15239	0.538133	0.9756	0.128141	0.454851	0.0441664
COL8A2	0.473911	0.116631	0.249051	0.0580399	0.0847975	0.0517686
LILRA3	5.42527	3.30175	1.25139	0.787735	0.524656	0.958175
CGB	0.00731231	0.127248	0.234887	0.0484444	0.00570361	0.0275148
PQBP1	0.13379	0.395298	0.222903	0.00732857	0.00348214	0.148155
PCDHGA4	1.38755	3.545	1.77087	1.14352	0.271326	0.126476
MRPS26	1.60363	2.03173	4.27881	0.551582	0.551527	0.673164
TIMM10	11.7785	16.3285	14.7529	3.40502	3.30321	3.02747
POU2F1	0.213277	0.120591	0.0850251	0.058313	0.00170177	0.0356407
ANKRD23	2.94603	1.51022	0.200571	0.344377	0.498616	0.252219
GSR	0.0970966	0.131866	0.0238846	0.0204851	0.000704049	0.0347699
TOMM20	0.863359	1.04795	0.948429	0.121675	0.235809	0.286981
SYNJ2BP	1.30233	1.98006	2.17672	0.413335	0.495223	0.337742
SP140	2.00383	2.45382	1.37658	0.333757	0.52251	0.474259
AGPAT1	2.25308	2.09096	2.51286	0.71175	0.317241	0.533099
ANK2	0.825039	0.451782	0.684311	0.156158	0.240541	0.0641756
DOT1L	0.324662	0.441201	0.898496	0.164542	0.116874	0.0981285
ZNF695	0.0938092	0.431865	0.0404079	0.0135862	0.0127136	0.0957389
SGOL1	0.0119178	0.00408175	0.132309	0.0060277	0.0115784	0.0153504
APOL2	2.04829	27.7578	0.536185	0.768543	4.20503	1.89593
ACLY	0.611079	0.948328	1.10906	0.149946	0.250559	0.206024
REEP1	1.17223	2.12236	1.12597	0.139327	0.353514	0.498613
SLURP1	0.618705	0.335517	0.268147	0.144551	0.112853	0.0322037
SH3D21	0.0864043	0.168778	0.173085	0.0294688	0.00568868	0.0590183
RNF115	0.177869	0.386709	0.539877	0.0500859	0.153746	0.0510797
PCMTD1	0.101512	0.0188228	0.371016	0.0521503	0.0208108	0.0387084
SYNPO2	3.40638	0.31615	0.399431	0.104434	0.13624	0.699302
MIER3	0.435193	0.166286	0.411711	0.106238	0.0926727	0.0396247
LRIG1	0.414432	0.391495	0.232657	0.0815593	0.0551157	0.100827
DZANK1	4.57187	1.3677	3.26071	0.974678	1.19035	0.0498225
KIAA0922	0.702055	0.536749	0.497238	0.129371	0.104287	0.164465
MEN1	2.89594	7.64876	4.23169	1.43208	0.969909	0.978196
TOMM5	1.62056	0.640581	0.91975	0.293621	0.274136	0.180871
RSPRY1	3.2744	5.50453	2.67339	0.893282	0.965759	0.782306
TNFRSF17	14.65	4.22901	21.7864	2.97322	3.32081	3.11554
POFUT2	4.71277	3.42706	5.65611	0.855075	1.34934	0.993086
ZNF555	2.34302	2.82409	3.00227	0.662084	0.530284	0.680487
GPATCH1	0.42107	0.53443	0.221062	0.0213601	0.0324649	0.206171
CNN2	0.384341	0.29455	0.600913	0.0876859	0.0857275	0.119602
ZNF570	0.183409	0.214639	0.331895	0.0743532	0.0394161	0.0540153
ALG8	2.56878	2.53185	1.98307	0.704979	0.524045	0.42389
ZNF57	0.39695	0.210004	0.0363792	0.0860522	0.0197344	0.0458242
PAFAH1B1	0.182303	0.159479	0.158468	0.00351405	0.014937	0.0921315
KIF1B	1.729	1.23236	3.45023	0.613679	0.462401	0.414139
TM6SF1	0.593893	1.02764	2.89523	0.21855	0.478945	0.342282
EHMT1	0.820352	0.930362	1.15329	0.242813	0.244895	0.190092
TOR1AIP1	1.28778	1.04644	1.37712	0.33599	0.289994	0.243714
LRRC8B	2.34898	1.42369	2.41943	0.57853	0.242645	0.610076
SELE	0.322279	0.269483	0.220603	0.0682952	0.0680692	0.0547398
CRTAP	32.801	30.8736	36.8353	19.1584	2.0908	2.59036
LRRC15	11.5358	4.39768	9.25892	1.54575	1.635	2.67684
DNAJC7	0.431683	0.259295	0.338139	0.111453	0.0634769	0.0677813
DNAJC27	1e-19	0.399846	0.719177	0.0500664	0.14499	0.0638455
RTN2	0.5727	0.754547	1.31554	0.0866992	0.352914	0.178624
LIME1	0.114028	0.0928184	0.391658	0.0643632	0.028008	0.046058
GOLGA7	1.84073	3.41014	0.73149	0.45778	0.121654	0.781363
AHI1	1.5969	1.56548	3.00812	0.56863	0.412678	0.458081
IGFALS	0.65156	0.524678	1.60528	0.258925	0.192432	0.197677
TACR2	0.395034	0.143224	0.452591	0.0735956	0.109218	0.0533452
TSEN15	0.368554	0.0932805	0.269563	0.0571433	0.0375371	0.0766782
NXF1	3.3407	2.5166	2.16037	0.41709	0.419274	1.01558
AKAP7	0.0418346	0.221681	0.116842	0.0474098	0.00575141	0.0339249
XYLT1	4.34731	3.39739	6.27507	0.98164	1.41676	0.916685
KIAA0232	0.0103649	0.508083	0.36942	0.0282785	0.0679617	0.104357
NCEH1	21.9193	18.4563	11.9586	4.86314	4.6471	2.98522
ZCCHC12	3.89502	1.16647	0.581038	0.64463	0.633244	0.117498
TSPAN16	5.56767	5.81953	1.72805	1.18272	0.852336	1.06787
BFAR	0.110138	0.11589	0.0707036	0.0166314	0.0181174	0.034197
PARK7	1e-19	0.281069	0.240061	0.00256165	0.00786634	0.103109
VAMP1	1.03283	1.14123	1.2096	0.367154	0.177917	0.252081
TRIM15	0.113756	0.00811483	0.727982	0.03991	0.160499	0.00544884
ENY2	1.88445	1.56561	1.24078	0.381879	0.350214	0.380019
FUT8	0.869641	0.548546	1.65845	0.260378	0.244722	0.222083
ELSPBP1	0.0484561	0.0397709	0.0752062	0.0111206	0.0211783	0.00695143
YTHDF2	1.23135	1.12934	1.37498	0.282413	0.218648	0.373735
SLC35G6	0.562725	0.361697	1.02711	0.103475	0.173211	0.181647
ZFYVE16	0.588073	0.367427	0.385949	0.106294	0.0703524	0.139289
RPH3A	0.216181	0.00657317	0.944858	0.0627892	0.105195	0.104956
RPL35	8.75188	1.77229	3.51625	0.165542	2.84632	0.47244
PARD6A	0.513238	0.851203	0.591717	0.0715547	0.275514	0.11934
AC002472.13	0.0295022	0.326417	0.194263	0.0912831	0.0314472	0.00822471
CAPNS2	3.98367	5.03731	0.00251783	2.18265	0.00559906	0.0204649
KCNK4	0.0760495	0.0654815	0.041527	0.0175926	0.0135709	0.0126343
CARS	0.959224	1.75789	1.0298	0.470633	0.15074	0.264221
FAM189B	3.12545	4.08096	2.90961	0.871019	0.893181	0.651794
ARL4D	0.13037	0.0644678	0.237031	0.0349659	0.0550411	0.0147829
RP11-215A19.2	11.1306	11.5991	12.2237	2.98733	1.50564	3.701
C9orf69	1.08396	0.744787	0.727758	0.146384	0.138503	0.315082
GPANK1	0.196802	0.30413	0.156816	0.0783282	0.0575931	0.023305
PPP6R2	1.41526	1.729	4.04117	0.668311	0.341965	0.674189
MED14	1.54991	1.46382	1.02578	0.374871	0.253596	0.337031
MAMDC2	0.0917078	0.488401	0.312663	0.0747937	0.0609647	0.0736516
CTD-2616J11.11	0.194255	0.407001	0.439374	0.0682306	0.0631005	0.111749
CITED1	3.70946	0.0487986	1.46108	0.575669	0.308559	0.397345
CFL2	0.890193	0.392037	0.143922	0.0927298	0.0241764	0.219214
HBA1	0.235229	0.230849	0.508387	0.0798738	0.0836056	0.0691376
ZC3H3	29.176	11.8247	10.819	4.43135	4.00138	4.17303
PRDX1	11.2658	9.44168	12.4408	2.44845	2.74944	2.7607
CD68	0.0152483	0.433994	0.0286349	0.0671734	0.0186899	0.0270597
NDUFA4L2	0.011528	0.490731	0.830835	0.000146868	0.000123538	0.293331
PHOSPHO2	2.23292	1.01916	0.324473	0.36946	0.339702	0.179498
PTPN4	4.57015	5.3234	5.13226	1.45321	0.859057	1.28278
KIF25	1.49691	1.54325	0.723009	0.293405	0.31334	0.302682
SPIN2B	0.590759	8.47197	4.93046	0.866391	0.814282	1.56989
ITGB1BP1	0.389556	0.414503	0.613178	0.0909395	0.165011	0.0874586
KDELR2	274.921	365.603	310.276	78.6172	92.791	58.8414
DDX11	1.12498	1.40355	0.979908	0.319364	0.248485	0.2762
CD200R1	0.0847138	1.2227	0.637652	0.145487	0.166083	0.14823
MAP1LC3B	0.324298	0.108438	0.0387896	0.0049549	0.054595	0.0554456
ZNF770	1.83713	10.1166	9.17806	1.24128	0.434945	3.16915
LHFPL5	1.66328	2.33276	0.789098	0.329218	0.188089	0.612317
CCDC66	0.383608	0.0454016	1.96969	0.156549	0.234009	0.183951
ZNF697	0.425921	0.744325	0.978678	0.223618	0.232284	0.0700004
UBA7	0.0136871	0.0620678	0.0038885	0.007586	0.00850659	0.00323511
KRTAP10-5	0.171591	0.168386	0.187501	0.00897203	0.0147349	0.0980597
TTLL7	0.0691968	0.0143198	0.150117	0.00383511	0.0518059	0.00299063
SEC24B	0.057358	0.0539496	0.11608	0.0143811	0.0240171	0.0166772
ARMC10	49.4625	54.8338	105.852	15.4707	17.0713	17.994
FAIM	0.128249	0.0557203	0.0641322	0.0119056	0.0431789	0.00744843
MMAB	0.348444	0.432905	0.670091	0.13134	0.129324	0.0919816
P2RX1	0.0384995	0.023556	0.249765	0.0059719	0.0369566	0.0313301
BARX1	0.826522	1.00568	1.11032	0.186534	0.216791	0.301736
MRPL27	0.544825	0.183177	0.202858	0.0409936	0.155242	0.0385924
PRKAA1	1.53205	5.62166	1.95579	0.86917	0.783535	0.550419
GAS2L2	0.0865895	0.111073	0.0916327	0.0347839	0.0181821	0.0175748
FAM50A	7.54372	6.81782	6.64909	0.849037	2.12397	2.10766
MYH11	0.0228742	0.0863292	0.00863296	0.00144382	0.00716734	0.01875
ZFP69B	0.0812218	0.178259	0.283596	0.0600652	0.0278845	0.0423069
DGUOK	3.45619	4.28844	1.6932	0.770485	0.46672	1.0331
PI16	0.196199	0.212457	0.130229	0.0463272	0.0367913	0.0478069
BHLHB9	0.227346	0.688572	0.0759601	0.0340439	0.101839	0.102112
SYNGR2	0.563989	0.463028	0.665709	0.226676	0.13336	0.0604424
TMEM170A	0.551303	0.54612	0.362043	0.00117758	0.209926	0.145243
LCN6	4.3339	5.84895	1.97688	2.39111	0.399048	0.244357
C5orf30	0.0863969	0.506283	0.482636	0.0446378	0.127086	0.0869697
RDM1	0.199245	0.286851	0.397296	0.0399629	0.151278	0.0289139
NUP62	0.233098	0.0773595	0.662199	0.0798386	0.0637039	0.0917844
RSPH3	0.0866969	0.777462	0.059795	0.104596	0.0602009	0.0590094
EIF4E	7.3209	6.7047	1.63964	0.905319	1.42515	1.52729
SYAP1	2.95346	0.854578	0.383395	0.337943	0.587087	0.153371
ANKRD40	0.844617	0.862605	3.0105	0.384335	0.305657	0.45115
TRIM22	1.36966	0.889274	1.31564	0.28075	0.366096	0.241904
ZNF543	1.52896	0.812888	0.514177	0.472216	0.138089	0.112957
PRR13	0.178703	0.416392	0.0938551	0.0533171	0.0573322	0.057845
DNAJC4	1.88913	2.07944	0.702414	0.891787	0.134773	0.147698
TMEM134	0.622502	2.52473	0.299223	0.165533	0.377718	0.296092
AC022400.2	0.108399	0.0807771	0.196058	0.0165981	0.0279701	0.048369
DKK3	3.25187	6.21344	3.71467	0.826316	1.08942	1.29226
CCZ1B	10.0921	9.42944	14.1504	2.08038	3.46321	2.75393
ZP2	0.181111	0.086986	0.0106821	0.0277245	0.0257755	0.0172911
ZRANB3	1.40321	0.881237	1.87215	0.489963	0.406744	0.14924
BAX	0.0932148	0.093836	0.976026	0.152252	0.0664691	0.0662511
NDUFA2	1.24636	0.806398	0.875036	0.246784	0.227571	0.252127
AL590822.1	0.0788664	0.0405073	0.0076314	0.0162448	0.0146184	0.00202786
TRUB2	0.228726	0.0644433	0.192829	0.0837284	0.0172252	0.0219952
MGLL	0.242757	0.471934	0.131448	0.0661006	0.0577694	0.0833756
CLPSL1	0.419337	0.658688	1.47722	0.205488	0.0736353	0.333318
CLEC4G	1.56419	1.18089	1.70599	0.300971	0.290601	0.500457
NTNG2	0.167244	0.135576	0.112376	0.0173176	0.0525995	0.0339374
VASH1	0.0682961	0.117994	0.0938639	0.0382714	0.0111333	0.0198716
AKIRIN2	4.76728	0.259416	1.51919	0.321478	0.487934	0.834122
MYL12A	0.399378	0.825508	0.622697	0.0397632	0.308873	0.113274
NCAPG2	2.19945	1.77617	2.0982	0.538399	0.290477	0.666386
RP11-178L8.4	3.62119	4.76487	1.33972	1.09013	1.04112	0.343
RP11-231C14.4	0.116294	0.126747	0.182137	0.0015143	0.0409106	0.0606226
LCNL1	3.59383	2.85924	23.7287	2.39525	2.49516	2.53332
2021-09-03	0.342894	0.257305	0.764385	0.321696	0.00680489	0.0177908
IGF2BP3	0.466521	0.0875248	0.331473	0.139957	0.0409266	0.045387
PEX6	0.277283	0.512093	0.305655	0.0972128	0.101435	0.0753603
COPB2	3.97805	2.58638	5.50861	0.249834	2.72895	0.154626
TNKS2	0.0570874	0.159538	0.120119	0.0211115	0.0220625	0.0389653
TRIM61	33.7412	100.047	9.60356	13.7118	13.3681	8.85907
NINJ1	0.204494	1.32214	6.17896	0.715109	0.938563	0.278051
EEF2K	2.45813	2.07283	0.416728	0.425669	0.504824	0.33334
PEBP1	0.00691515	0.0185741	0.0556967	0.00278874	0.0167751	0.00115433
BIK	0.20289	0.893617	0.084469	0.150774	0.130518	0.0194781
DENND2D	4.92013	5.84371	3.34153	0.97205	1.05109	1.48759
ABCC6	0.105074	0.0819137	0.0788336	0.027562	0.0277083	0.0127557
CCNJL	0.483606	0.416925	0.544912	0.00405437	0.149879	0.202184
HSD17B8	1.51267	1.70177	0.427489	0.425552	0.379051	0.134673
AL132989.1	0.276088	0.338944	0.181238	0.0859308	0.100197	0.0197261
C16orf52	0.00976502	0.0201836	0.321934	0.0238591	0.0357697	0.0276665
RESP18	15.427	14.4577	11.9453	3.25087	3.83797	3.49742
CMIP	0.3152	0.603041	0.179122	0.0754945	0.117167	0.0844624
EFR3B	0.167621	0.187487	0.229346	0.0684635	0.0333321	0.0454093
L3MBTL3	2.6233	1.19728	1.48723	0.665213	0.484304	0.229806
KIF9	3.51924	4.20783	1.71934	0.837973	0.901202	0.670267
UBAP2L	0.549463	0.795615	0.723496	0.16992	0.147067	0.201034
FAM20A	1.04264	3.7852	0.408969	0.52461	0.470197	0.328137
B4GALNT3	0.0769154	0.082015	0.327603	0.0350354	0.0665218	0.0225957
PHF23	2.77618	1.03619	0.422578	0.334016	0.194305	0.547943
C6orf100	1.85861	1.42784	2.17897	0.474923	0.532257	0.388728
GOLGA7B	0.375346	0.203435	0.144433	0.00321551	0.185726	0.00451374
RAB44	1.53313	1.61955	0.532514	0.0367689	0.19224	0.674035
NAE1	0.104247	0.498808	0.0494445	0.0187956	0.0211653	0.116911
TOB2	1.07225	1.49814	1.0867	0.2778	0.264887	0.376695
MANF	0.0575286	0.0266884	0.107086	0.0222127	0.0154877	0.011295
XRRA1	3.5506	2.90144	1.43019	0.569825	0.952001	0.517464
HOXA7	15.0184	0.601934	10.675	0.251428	0.184957	5.98903
KIRREL3	0.188496	2.7702	4.78452	0.225247	0.22563	1.4051
RP11-279O9.4	1.32898	2.98067	1.42823	0.523935	0.493384	0.44142
TPT1	2.0876	0.013546	0.698763	0.645426	0.0833407	0.0254581
TTC26	0.500485	0.829944	0.764	0.208553	0.15699	0.166727
MYBL2	1.53267	1.24357	1.54643	1.09394	0.0119319	0.0285382
APLP1	0.0750699	0.0949519	0.0373866	0.0162712	0.0151222	0.0213162
C3orf58	0.230196	0.127614	0.162505	0.0371879	0.0603712	0.0375654
MEGF6	0.99079	0.183218	0.340047	0.14355	0.0465535	0.198247
DDX47	0.258698	0.471395	0.619359	0.123249	0.0208088	0.189371
ADSL	0.543337	0.927036	1.11699	0.236771	0.249101	0.176465
FAT1	0.0738738	0.464816	0.508252	0.0605086	0.183831	0.0268259
SNX18	11.4779	21.9457	4.36153	3.47776	3.24591	2.9622
TEAD1	3.8452	2.65177	4.74341	0.995587	0.859929	1.02343
MRPL4	1.01172	0.676473	0.180139	0.14495	0.252622	0.0965108
STC2	0.852205	0.670311	2.35478	0.293405	0.393038	0.305977
NPTN	3.81594	3.26866	4.57478	0.93072	1.08519	0.983428
ING3	0.694202	0.993111	0.218218	0.138111	0.142762	0.205241
FOXE3	0.135689	0.321883	0.82388	0.14421	0.18498	0.00672747
YIF1B	0.589991	0.363979	1.97137	0.624048	0.00425582	0.126422
TKT	2.33553	1.53551	1.67661	0.342735	0.622363	0.474184
MRE11A	1.17959	0.895402	0.603379	0.308802	0.161054	0.224399
LIMS3	11.1585	6.31299	6.99416	2.88243	1.73556	1.76829
IFIT2	7.23368	2.3039	4.46899	1.3328	1.08672	1.23344
ETV2	0.31891	0.414961	0.441676	0.138131	0.00525155	0.151824
NUTF2	4.76216	9.9328	4.74622	1.45562	1.79223	1.73016
TIPARP	2.62156	2.2226	2.72134	0.527379	0.840522	0.595917
HGS	0.0820575	0.13041	0.186978	0.0556115	0.0153323	0.0312597
DPPA5	0.015606	0.0238332	0.010126	0.00276916	0.00813817	0.00214565
TAB1	0.401419	0.75259	0.516755	0.152358	0.191574	0.0919191
MTA3	0.0315477	0.0332955	0.0262685	0.00855113	0.0127942	0.00283537
LRRC16B	6.95883	6.59744	4.9671	2.85237	1.17039	0.861569
ANO7	0.317534	0.338559	0.278929	0.0331335	0.0301239	0.170046
ARHGEF25	0.0465446	0.0638779	0.707676	0.030384	0.146866	0.0361065
RAB40A	2.48016	4.3456	1.35888	0.509724	0.864395	0.745087
PLSCR1	0.310584	0.154087	0.115184	0.0605056	0.0364338	0.055153
MAP3K7CL	0.57707	0.972438	0.589802	0.0927366	0.0720043	0.36947
C2CD2	4.11352	7.52324	5.88044	1.56683	1.41883	1.53712
SP9	0.760443	0.516328	1.73032	0.0993976	0.472935	0.215653
PLEKHA4	2.07221	2.70448	3.30314	0.665092	0.980852	0.475654
AF131215.5	10.4203	3.8904	15.0955	1.94972	2.85431	2.85682
STMN3	0.244406	0.0687329	0.208875	0.063681	0.0746022	0.00375531
BEND6	2.70233	4.45125	3.96279	1.39606	0.960413	0.564419
DGCR2	1.60697	1.04503	0.79238	0.257319	0.101397	0.523914
GPS1	0.341401	0.350394	0.308086	0.236964	0.00497175	0.0240438
PARP1	2.14629	1.78479	1.38159	0.529584	0.37	0.490943
AL118506.1	0.790251	0.805499	0.856591	0.174908	0.17081	0.286975
SYT13	0.0468748	0.0828615	0.15523	0.0297145	0.0223263	0.0218685
NRF1	3.51636	0.849618	1.08321	0.721594	0.146292	0.575065
EN2	0.881344	0.879378	3.27007	0.273855	0.512321	0.512246
RRP12	0.160671	0.50069	0.300077	0.10454	0.122699	0.0279913
FAM115A	0.306117	0.237005	0.205083	0.0701305	0.0584186	0.0684925
L3MBTL1	0.276291	0.0631887	0.00343422	6.75829e-05	0.0630507	0.0303718
ZNF264	1.90878	2.0824	0.479578	0.501843	0.261581	0.413256
ZNF581	0.235861	0.134502	0.127019	0.00689299	0.0318266	0.0886222
C6orf47	27.2824	24.5884	9.8457	8.2195	8.32555	0.332646
AP5Z1	0.607833	0.324922	0.533788	0.391834	0.00357175	0.00243474
ABCG5	0.0854733	0.228009	0.264069	0.0597235	0.0526702	0.0386397
LHFP	0.352308	0.256344	1.14079	0.243427	0.138557	0.0813671
IBA57-AS1	0.301312	0.302551	0.504538	0.0295833	0.160328	0.101341
FSHB	0.413067	0.139659	0.164731	0.0261251	0.102108	0.0645263
C15orf38-AP3S2	0.0981706	0.11797	0.199109	0.052396	0.0169255	0.038935
CGB7	0.450831	0.589083	0.918613	0.13671	0.195882	0.180327
PSMA1	0.514732	0.643095	0.249354	0.0566852	0.313854	0.0152692
ARNT2	1.58158	2.15931	0.702582	0.508683	0.147225	0.503249
DST	1.24876	3.44856	1.17395	0.329301	0.56699	0.629719
KIF15	3.96021	0.783091	1.39468	0.498938	0.621078	0.538368
BAZ1A	0.205877	0.0761374	0.0392233	0.0327224	0.0506569	0.00581021
XKR9	2.08065	1.19113	3.37111	0.562307	0.612842	0.582221
KCNRG	0.426033	0.262545	0.0914516	0.0626219	0.101375	0.0483806
CYFIP1	0.438882	0.514634	0.351452	0.0988504	0.127693	0.119424
ATMIN	0.050685	0.0199771	0.0444494	0.0179235	0.00283093	0.00990218
OR6A2	0.140816	0.370225	0.359489	0.0955116	0.0351494	0.0952964
COX5A	3.70904	3.37933	1.63137	0.528887	0.715989	1.06001
LZIC	0.166633	0.313136	0.298808	0.0734341	0.0748003	0.0584615
PUM1	0.262108	0.251533	0.23178	0.0821006	0.0894206	0.0310366
PRDM6	0.0926204	0.153867	0.10365	0.00292578	0.0371299	0.0510021
ZNF846	11.8423	11.4666	10.3577	2.78669	3.27224	2.94858
NCKAP5L	0.395811	1.1663	0.867021	0.231735	0.0178246	0.372667
SF3A3	0.963062	0.16963	0.254222	0.0456655	0.0810426	0.240948
ARHGEF11	14.8479	16.2148	10.068	4.49736	4.67592	2.01458
G6PC3	0.242727	0.665314	0.0620488	0.111473	0.0832591	0.065241
SKIL	3.09454	2.46477	1.82722	0.772029	0.493937	0.716525
MYLK	11.2044	13.3501	12.9294	0.637381	4.94189	4.36986
HOXB5	2.14253	0.573565	0.762121	0.249958	0.563814	0.15625
CPD	0.25813	0.211374	0.617858	0.168096	0.0855891	0.0415092
SLC25A22	1.34729	0.859852	0.860739	0.295589	0.20228	0.325962
AP1S1	1.15158	2.49259	0.735044	0.191095	0.247117	0.699075
CUL7	3.47691	2.35238	0.232232	1.00668	0.127233	0.516694
OSBPL10	1.86109	1.01344	1.03363	0.621071	0.248854	0.203819
UBE2L3	0.336668	0.311318	0.297511	0.000729274	0.179598	0.0768272
HEXIM1	1.46365	0.708756	2.08407	0.341252	0.367024	0.434017
RDH12	4.36483	3.69795	8.55246	1.53468	1.26208	1.64054
NKG7	0.130898	0.27248	0.364097	0.107839	0.0574009	0.0416939
OSMR	0.0771282	0.0406115	0.0205147	0.00405926	0.0305969	0.00426301
SIRT7	0.775455	0.866541	0.346061	0.140516	0.230585	0.169028
ZSWIM7	1.92169	1.90861	4.20351	0.745553	0.670972	0.737107
CDC42SE1	0.559475	1.03407	0.547509	0.232917	0.185208	0.160119
KLF10	0.45286	0.196127	0.366766	0.0880001	0.115888	0.0748722
KRT37	0.024539	0.0174906	0.276636	0.0563172	0.0115904	0.0176034
LGALS3BP	1.15221	0.803193	0.166708	0.174979	0.18036	0.223734
NOLC1	56.6282	60.598	33.9984	8.75473	23.3826	9.49794
USP27X	6.10736	14.0377	10.9987	2.91462	2.75193	2.70426
GPR124	0.594764	0.452286	0.324919	0.130084	0.109115	0.134224
LPAR3	0.250074	0.277483	0.136959	0.0702059	0.0447034	0.065067
KTI12	0.996792	1.92846	0.292961	0.31036	0.264408	0.295569
CD82	0.869677	0.598082	0.214191	0.016972	0.386867	0.0707526
EHD1	1.121	1.03956	0.0921153	0.200028	0.236763	0.184684
CDC25A	6.60923	8.02119	4.23569	2.14199	1.92165	1.13315
CNFN	0.807489	0.905945	0.641637	0.205563	0.259412	0.180095
ARHGEF17	0.580778	0.882435	0.629526	0.268452	0.0953243	0.200895
FAM179A	1.07878	1.00177	0.663522	0.308606	0.291024	0.159803
ERCC1	0.622658	0.261074	0.203362	0.204132	0.000963935	0.0946709
PCTP	4.61971	5.8441	1.67186	1.20242	1.46062	0.702543
TMPRSS5	0.587375	0.795451	2.17509	0.301087	0.499609	0.176955
TH	1.01438	1.39248	1.21536	0.164654	0.353661	0.454903
WDR81	1.29691	2.69434	4.26634	0.00847576	1.35824	0.861265
FOXO4	133.212	161.968	135.244	42.2042	37.3093	37.9312
TSPYL5	1.11514	1.11612	1.11768	0.321129	0.242763	0.34683
CACNA1A	22.8657	34.123	11.2782	6.04143	7.22045	5.4925
TMEM11	13.722	20.2949	0.00794371	0.145065	0.00721314	8.606
RIF1	0.611949	2.2122e-05	0.0620302	0.0472052	0.0574179	0.0849023
ARF4	0.0303764	0.00821708	0.0349321	0.00586325	0.0139343	0.00108205
SIKE1	6.12047	2.3658	0.479251	0.781766	1.03642	0.709118
PCDHGB2	1.83734	2.85881	1.95365	0.689972	0.528656	0.594355
LDHAL6A	0.0432214	0.123231	0.0495062	0.0169476	0.0264337	0.0156654
ANAPC16	7.98534	4.86193	0.46974	1.37546	1.09775	1.23819
ZBTB7B	0.546062	0.0147662	2.82825	0.239596	0.406487	0.278532
WDR88	1.0715	0.793658	0.868096	0.313302	0.220276	0.221525
FAM203A	2.10192	0.711069	1.97302	0.36532	0.703242	0.2757
ADH5	0.359708	0.901853	0.410505	0.0956986	0.255279	0.109768
FAM177B	0.600114	0.1696	0.139534	0.13607	0.103675	0.0218203
PAPD4	1.45748	2.7328	2.61608	0.55917	0.66482	0.63187
KIAA1147	0.642922	0.612597	1.16834	0.188995	0.405791	0.0854582
POLR1B	0.107183	0.406243	0.232554	0.0552884	0.11019	0.0405331
GRIA4	0.10752	0.176045	0.0518315	0.00456924	0.0214033	0.0629381
DPM3	1e-19	0.00367372	0.00059792	0.000688163	0.000138474	0.000312022
ELOVL5	0.0112565	0.00810401	0.0904069	0.00984906	0.0105379	0.00945069
RNF213	1.12737	0.883343	0.711222	0.379324	0.218066	0.164581
TMOD4	0.000239459	5.26011e-05	7.90246e-05	9.83172e-06	9.02901e-06	4.43399e-05
IL17RE	0.587685	9.06781	0.544345	0.848911	0.859809	1.03555
GATSL3	0.179706	0.339859	0.334597	0.0161576	0.170028	0.051624
CD160	3.2418	4.15916	1.37539	0.374241	0.642908	1.35391
ENDOG	0.583771	0.133123	4.65825	0.443571	0.372131	0.633052
MICALL1	19.7259	21.9951	19.6771	7.7741	5.10081	4.20315
ZNF607	4.3931	6.0234	5.77623	1.47798	1.69493	1.305
UCN	0.627917	0.432225	0.505685	0.247103	0.166461	0.0325945
ATOH7	2.95141	0.787148	5.52927	0.605732	0.820605	1.11243
TBC1D16	0.316833	0.238859	0.195698	0.0774071	0.106215	0.0301711
KDSR	2.5658	0.211984	0.161123	0.0609422	0.209307	0.548274
RP11-761B3.1	0.212731	0.277261	0.537799	0.0892217	0.114444	0.0809388
TOMM40L	0.685356	1.95935	1.29801	0.294184	0.462599	0.330419
PNKP	11.5634	15.4146	6.69207	2.87083	2.9761	3.4706
ARSA	14.5234	23.3428	18.6178	5.72792	5.51657	4.4483
CLPS	0.16829	0.102075	0.122324	0.0412755	0.0692561	0.00313161
MTM1	1.78818	3.99508	1.35793	0.649611	0.633625	0.688215
SLX4	0.0847468	0.142239	0.134209	0.01466	0.0335661	0.0499778
MRPL20	2.46415	0.153967	2.22355	0.174878	1.04786	0.184127
C20orf144	8.22404	16.3521	13.6685	3.12741	5.05628	2.5405
CDK9	4.7814	1.73034	2.1549	0.968251	0.626786	0.856789
HDGFRP3	1.05975	1.7874	1.40277	0.591548	0.598287	0.030114
RP11-697E2.6	0.445898	0.413988	0.299507	0.102572	0.0982916	0.122896
SSUH2	0.386453	1.09328	0.255558	0.0211379	0.236945	0.218924
DCAF15	6.11944	2.30979	1.75481	0.667491	1.68323	0.598973
PARP2	0.9068	0.976195	1.01303	0.314326	0.524571	0.00108205
PDCD6IP	1.23164	0.0345068	0.00726719	0.0238111	0.342163	0.0197217
IER2	0.41001	0.562548	0.455257	0.178319	0.161613	0.0655578
VCP	0.078239	0.0908775	0.0301093	0.0302558	0.0145308	0.011759
MTR	0.673038	0.297786	0.619036	0.156661	0.206958	0.0911901
RCE1	0.754991	0.406292	1.58874	0.267074	0.265544	0.237278
HOMER1	0.29263	0.250753	0.0884655	0.0748436	0.0720989	0.0341676
REP15	0.527974	0.864789	0.425806	0.226883	0.246822	0.0473839
FRG1B	1.84767	2.46444	2.14255	0.592118	0.694292	0.525818
PIGY	0.292765	0.480581	0.862219	0.0848492	0.0307861	0.320172
MAP4K5	0.0247427	0.0423881	0.0320273	0.00683426	0.0118821	0.00896976
KRT24	0.31206	0.0103968	0.138661	0.0238288	0.0140887	0.0896197
ZNF619	0.293049	0.428294	1.96516	0.0144672	0.412693	0.312941
NUAK1	0.0253444	0.0318463	0.0381698	0.00520058	0.0138318	0.00778036
CATX-2	0.508181	0.513715	1.77628	0.171016	0.164434	0.425355
THOC7	0.0523067	0.0435827	0.0122594	0.0161674	0.0042847	0.0100887
SUGCT	14.1881	0.122145	30.1642	0.0149341	12.99	0.0432991
C21orf49	2.20895	2.80452	1.51709	0.575299	0.865924	0.416494
TTC13	0.518008	0.679706	0.38112	0.141563	0.095162	0.200553
AP000769.1	0.329117	1.27245	0.0866444	0.236915	0.0106932	0.213613
OR10A2	15.2411	17.9402	9.8436	3.97013	4.97541	3.261
JMJD6	1.33322	1.41527	0.143738	0.228546	0.37907	0.219288
TRIM27	0.152442	0.2376	0.0495043	0.0438782	0.0323743	0.046688
COMMD7	0.802726	0.770851	0.286033	0.201088	0.118876	0.203159
TAF1C	6.62565	5.96104	0.39783	1.36561	2.12156	0.31523
ZBTB45	9.65727	6.50808	3.01246	0.8257	4.28393	0.526643
RIPK2	12.1524	6.55427	7.00107	2.34656	2.21022	2.73211
ZDHHC7	8.02458	8.27945	6.68263	2.23703	2.11968	2.13883
RASGRP3	13.1145	11.7265	8.29362	2.86747	2.361	4.05895
TAS2R43	0.292321	0.388228	0.263874	0.144625	0.0561652	0.0670086
MANEAL	0.60745	0.572484	0.300418	0.0317348	0.304257	0.0917335
SPDEF	0.00505865	0.0231882	0.460515	0.0592664	0.0381455	0.0384326
VPS9D1	0.208178	0.228206	0.25613	0.0549077	0.0897134	0.0523477
ULBP2	0.0156381	0.0057345	0.0129476	0.00458881	0.00264971	0.00256948
SLC26A11	0.674875	1.89206	0.572178	0.584858	0.0863359	0.213012
SLC37A4	0.633765	0.624983	0.32828	0.118203	0.137199	0.191158
ATG12	0.980249	1.23478	1.25015	0.187173	0.372195	0.410314
CCDC91	0.292048	0.635549	0.216654	0.101735	0.167829	0.0580439
YPEL5	0.0492954	0.0450438	0.146336	0.022153	0.0103119	0.0338169
PINLYP	0.0383665	0.0296538	0.0311765	0.0038449	0.0191848	0.00565585
PEX1	1.17626	0.497849	2.22901	0.352187	0.458511	0.301603
SLC5A1	1.06883	10.4034	9.60355	0.610928	0.11223	4.8256
FUOM	47.9136	55.3762	19.81	9.92108	12.5604	12.4822
NUCKS1	4.46707	6.06636	3.01557	0.63443	1.41284	1.75025
ELK1	2.02539	2.91161	3.26039	0.687055	0.995289	0.646104
KCTD18	2.76615	2.2681	3.20385	0.763682	0.779374	0.794077
GPR155	0.813302	0.552077	0.712141	0.289863	0.164342	0.142569
MOGS	0.328355	0.676889	0.285161	0.0752283	0.139024	0.1479
G6PC	1.28249	1.08239	1.43142	0.479985	0.436802	0.181132
NUDT5	1.61667	1.42627	1.51643	0.304155	0.431894	0.551737
GLTSCR1	0.276204	0.501563	0.118895	0.122567	0.0668544	0.0665634
MAGOHB	1.16527	1.59342	0.412855	0.27563	0.308319	0.319584
ZNF829	3.1118	3.87919	3.28252	1.04402	0.830396	1.03966
CCDC130	1.17615	0.448948	0.244266	0.155654	0.124852	0.255327
NUP85	1.9732	2.54022	1.27888	1.16544	0.27391	0.240248
ZNF138	0.549267	0.315767	0.529888	0.0629047	0.103528	0.224452
GRB10	153.928	103.373	90.8419	39.7755	33.6892	27.466
ARL2	1.38929	0.749453	2.3136	0.671947	0.204161	0.396153
EZR	1.19454	0.914833	2.0331	0.248298	0.37531	0.544127
GAPT	0.0543375	0.0831103	0.0407721	0.00731388	0.025448	0.0181459
FLJ27365	1.11254	0.998228	1.65936	0.424241	0.442712	0.224957
INSM2	2.781	12.891	1.17102	3.64563	0.675918	0.529322
METTL23	2.87399	3.03908	1.33161	0.510889	1.09299	0.505199
ZNF107	1.00434	0.969674	0.571485	0.12156	0.283346	0.320588
F2RL3	0.29822	0.809886	0.704823	0.185125	0.200638	0.132388
LRRCC1	0.0660296	0.0556466	0.0465799	0.019099	0.00850261	0.0203088
NASP	2.07927	2.12127	2.0923	0.769997	0.323914	0.698827
SMEK1	39.6775	50.1679	12.3458	11.837	8.07063	9.53167
ACAD10	2.86797	2.73742	5.88973	1.29579	0.436658	1.50252
CLTCL1	1.47022	2.25377	0.881219	0.468301	0.391196	0.459143
GPN1	0.10698	0.110977	0.133677	0.0159168	0.0841761	0.00447983
ATG16L2	0.461306	0.384078	0.407353	0.0585157	0.0944929	0.199932
LEMD2	0.0381326	0.0153089	0.0334547	0.00442339	0.0108963	0.00974068
CCDC57	0.0980285	0.102779	0.0630856	0.0133523	0.0191629	0.0418393
ASB6	1.8589	1.56115	1.80962	0.660427	0.46911	0.38948
PAXIP1	0.0362724	0.554967	0.124707	0.0713168	0.0558536	0.0739773
RAB39B	0.0793461	0.094592	0.347324	0.106726	0.0271676	0.017507
COL18A1	0.582374	0.64315	0.999629	0.199186	0.290046	0.157196
TPP2	1.22458	0.396427	0.323411	0.201141	0.177337	0.194334
YWHAH	0.821717	0.989514	2.3933	0.383368	0.371354	0.446045
SLC39A8	1e-19	1.05848	0.569905	0.188238	0.233027	0.0502008
LTB4R	1.56491	0.691297	1.27655	0.128964	0.802455	0.127456
RFPL4A	3.51697	4.8389	5.00852	0.752855	1.68596	1.4055
CILP2	0.166685	0.075868	0.248037	0.129301	0.00222951	0.0132214
RGS16	0.355597	0.401292	0.499371	0.114497	0.103178	0.142906
C2orf57	0.90518	1.57403	0.132491	0.0346693	0.313746	0.395968
RABEP2	1e-19	0.0561156	0.253212	0.0139895	0.0371508	0.0361225
BOD1	1.90066	1.80508	0.736507	0.274646	0.763389	0.278737
FAM32A	0.27317	0.336831	0.138055	0.0257727	0.108315	0.0829027
RBMX	5.06014	7.41945	8.24333	1.94649	2.00363	2.02675
TRIM39	0.681528	0.394336	0.417017	0.262734	0.0068497	0.163426
RAB24	0.814707	3.03661	0.420343	0.140784	0.962294	0.157606
LONRF3	0.0031251	0.0246621	0.0987131	0.0189277	0.0090413	0.00835587
RAD51L3-RFFL	43.4166	63.0106	33.2826	14.7922	16.6913	9.5194
TVP23C-CDRT4	1.31066	0.639335	2.35723	0.431404	0.275462	0.531402
KIFC3	1.19523	0.954784	1.66441	0.214623	0.33298	0.543804
RCAN1	1.80095	0.260248	0.219322	0.298328	0.24725	0.147243
RAD21L1	0.164907	0.190497	0.0436486	0.00315286	0.103423	0.0137202
PCDHB2	0.240595	0.455847	0.428505	0.127116	0.058311	0.136062
ZNF512B	2.81627	2.9545	0.926293	0.696687	0.85701	0.432927
CDKL1	28.8371	30.5183	5.88252	2.63649	8.65427	7.75268
SYNGR1	0.227279	0.247833	0.736533	0.181451	0.092376	0.0792729
ZFHX2	0.116206	0.826512	0.211987	0.0460042	0.263245	0.0321555
DENND1B	0.00275729	0.00913932	0.00310232	0.00390461	0.000303765	0.00018175
AL162407.1	2.57799	1.91305	1.91084	0.732552	0.580238	0.569343
CRYAA	35.3766	41.8839	17.5514	9.20907	9.70028	8.87408
FUZ	0.322634	0.350949	0.568503	0.132177	0.0849648	0.141404
NBEAL2	0.0741976	0.115966	4.70102	0.529799	0.418106	0.454037
TAS2R9	0.000117466	0.0797104	0.107739	0.0411032	0.0141315	9.5412e-06
ONECUT2	0.872927	0.444905	0.0600995	0.000817369	0.327905	0.0900382
SEMA6C	7.87343	3.70626	2.93796	0.340038	0.206637	3.53742
MPL	0.00728663	0.0044121	0.00558127	0.0018657	0.00173563	0.00146841
ZBTB2	2.77335	4.2811	2.26469	1.18439	0.589208	0.940263
NAT16	1.012	1.97474	0.515918	0.4306	0.27499	0.318118
KM-PA-2	0.153892	0.232164	0.309451	0.0270276	0.113583	0.0629639
SAPCD2	2.60311	2.59616	1.1568	0.641734	0.853954	0.402081
THEM5	1.62293	2.06181	1.00314	0.577456	0.421632	0.382978
FXR1	1.61871	5.96099	5.46161	1.53484	1.22445	1.03558
ISM2	0.380864	0.969115	0.315847	0.125407	0.0201138	0.321958
PADI1	0.259889	0.322944	0.250002	0.0771174	0.0971774	0.0712665
ZBTB22	0.0727199	0.0167984	0.122358	0.0121111	0.0418028	0.00985846
PQLC3	1.2537	1.94805	2.36182	0.548935	0.672618	0.416973
SYNE2	0.196362	0.0840954	0.108124	0.0349826	0.0246245	0.0542134
RP11-145E5.5	1.15336	0.510146	0.648336	0.23405	0.434342	0.0409837
APOL3	3.05951	3.68549	1.2785	0.709738	0.974054	0.695033
APC	4.31697	2.61815	5.0266	0.193321	0.212107	2.93456
CRELD2	0.583826	0.469473	0.142664	1.02222e-06	0.149294	0.198792
MUSTN1	0.0287776	0.218005	0.11528	0.0401674	0.0354789	0.0294769
FNTA	2.74098	2.57127	2.91368	1.10507	1.15229	0.225647
DIAPH2	0.096504	0.00639325	0.0840098	0.00517807	0.0177878	0.0314729
CCL21	0.904365	0.366342	0.772227	0.214343	0.0929654	0.288479
NLRP12	43.3713	78.2029	40.4948	19.1305	11.6289	16.5677
SLC38A1	0.338022	0.480369	0.359577	0.141623	0.101411	0.103444
AGO1	1.61004	1.13938	1.57929	0.352397	0.307223	0.60024
C6orf132	1.51822	0.478147	10.1522	0.219334	3.39477	0.0688806
PHIP	1.47631	1.51092	2.0985	0.531546	0.54115	0.431087
ATG14	136.575	141.494	126.123	19.1962	20.0997	76.2231
ATP6V0A2	2.41168	1.72365	1.51955	0.777433	0.599041	0.327487
USP5	29.0078	26.6092	27.5758	7.77466	8.3751	8.45395
ZNF700	1.38722	2.44038	1.29818	0.530884	0.507226	0.474027
RNF113B	2.11633	1.61385	2.46933	1.04916	0.568177	0.252746
SSX4B	3.71805	1.88747	2.69801	0.807707	0.520731	1.11509
SPCS2	0.683453	1.36053	0.391654	0.309733	0.261381	0.155032
YBX3	0.0415603	0.024782	0.132665	0.00827901	0.00592765	0.0418643
SERAC1	3.96009	2.39953	6.55061	1.24278	1.17076	1.39347
FFAR3	0.585677	0.50285	0.336802	0.219371	0.0553318	0.147664
STK35	0.932009	0.745259	0.381426	0.238392	0.161593	0.213314
CHAC1	0.34572	0.769896	0.718779	0.286588	0.178713	0.0824566
GON4L	1.22222	0.260488	0.353881	0.300709	0.203433	0.0647654
C17orf107	1.14676	1.56534	1.38475	0.258684	0.374949	0.561108
OTUB1	0.830843	1.0691	0.596077	0.276054	0.247345	0.219577
CLDND2	0.33823	0.0067118	0.00592883	0.0122472	0.0021618	0.0885374
APOC3	0.317976	0.0532751	0.100658	0.0686113	0.0316075	0.0433205
ZNF143	0.155642	0.248938	0.093861	0.087357	0.0329916	0.0290914
RP11-47I22.4	1.12052	2.00202	1.74786	0.422861	0.381921	0.617221
NCBP1	0.0226	0.10168	0.292724	0.0100399	0.105415	0.0103153
MECP2	3.99537	5.52927	3.32891	1.19291	1.33818	1.286
KAZALD1	0.768312	0.725009	0.682381	0.221137	0.1952	0.230454
KIF17	1.10175	1.37678	0.410825	0.352404	0.147231	0.354833
MRPL38	0.172912	0.104059	0.0959679	0.00508117	0.0505852	0.0549469
CHORDC1	1e-19	0.126863	0.100507	0.0129578	0.0172391	0.0347136
ACYP1	4.98574	7.90301	8.14969	3.68941	1.74052	0.913184
ERP29	0.401056	0.917413	1.9699	0.330953	0.355914	0.285183
DQX1	0.72374	0.386366	0.0453502	0.084813	0.177135	0.0930077
MELK	0.0821052	1.3851	1.26567	0.0883681	0.181226	0.505065
PFDN1	0.188315	0.0264987	0.0486045	0.0368423	0.0336856	0.0117929
CIR1	1.28986	1.67036	0.925817	0.350301	0.520646	0.301996
COL6A2	0.0989622	0.026653	0.147946	0.0206221	0.000368488	0.0576888
SLFN12L	0.0233925	0.0216702	0.0109641	0.00536992	0.00742822	0.00418895
NCS1	1.55564	1.25795	1.28957	0.648388	0.447544	0.161475
MEST	3.5652	2.54982	7.50985	0.499177	0.997767	2.45396
MAPK8IP3	2.29904	0.934779	2.2466	0.438833	0.530527	0.670567
FNBP1L	0.452077	0.395197	0.685187	0.155918	0.242081	0.0695659
NUFIP1	1.46029	2.4161	3.64548	0.623314	0.516364	1.05952
ENTPD5	31.2464	19.5255	12.1667	9.25252	6.4776	3.62551
ACSL4	2.54967	2.61661	6.32354	1.13768	1.18496	1.10549
PMP2	6.29065	7.68204	6.13501	1.99158	2.3241	1.74164
NLRP2	0.828251	0.762837	1.58424	0.364788	0.445184	0.157375
CLC	1.84445	1.527	1.86915	0.477336	0.575879	0.524655
DPEP2	3.32123	1.77435	2.40071	1.14793	0.629993	0.514126
H1FOO	0.0836846	0.119378	0.28274	0.000516867	0.062983	0.0784904
FLJ20373	2.45215	1.71438	2.31658	0.864854	0.754299	0.368419
FKBP2	1.90748	3.61325	2.37028	0.728024	0.959278	0.686017
TMSB15A	0.445289	0.29675	0.374307	0.0307246	0.106579	0.192552
PYDC2	0.280318	0.312918	1.03035	0.104019	0.208629	0.171621
ROBO3	5.28212	10.1409	4.43599	2.33908	1.83614	1.79655
ZNF652	2.72853	2.83038	2.17639	0.67367	0.888256	0.774992
FGFRL1	0.229047	0.292321	0.0481414	0.0693122	0.0387489	0.0633574
SCXB	0.303958	0.0187196	0.302124	0.114212	0.0139682	0.0617058
ARHGEF10	0.381409	0.53986	0.480797	0.107376	0.140935	0.169892
CYB561D1	1.42991	1.10456	0.62546	0.323512	0.491513	0.164258
UNC119	0.553785	0.727534	0.111654	0.139941	0.129118	0.151683
SULT1A1	0.876037	0.57255	1.37445	0.303638	0.290095	0.260225
CDK5RAP2	6.99274	9.04802	7.90467	2.49531	2.32856	2.3894
BCL2L14	5.43314	5.37275	3.2733	0.869816	1.52771	1.83253
MAGED1	16.279	16.2223	5.86366	6.09919	1.27143	4.21317
PNMA5	0.231568	0.899933	0.323641	0.225774	0.200767	0.0206345
NEU4	0.439582	0.363464	0.324668	0.0272351	0.193247	0.122248
NLRP14	0.480529	0.196438	0.595296	0.0601709	0.10466	0.212808
KIF3B	0.111883	0.242858	0.0395865	0.0278136	0.0378996	0.0518605
CST9	0.974484	0.582434	0.399471	0.309899	0.13704	0.155114
RP11-426L16.10	0.140161	0.227235	0.0889188	0.0722937	0.0438889	0.0237985
ANKRD27	0.204718	0.144209	0.152803	0.0134238	0.0120444	0.119926
CTDSP2	1e-19	0.174274	0.620547	0.0579685	0.0971953	0.0807407
WNK3	0.75181	0.652194	0.132512	0.107296	0.239465	0.12827
YWHAE	0.55418	0.508688	0.29151	0.232121	0.0691964	0.112995
FHL2	1.63105	1.04713	0.321584	0.47539	0.329554	0.135665
C4orf19	0.764276	0.303134	2.27818	0.326646	0.384529	0.302955
DCTN1	0.762575	0.612379	4.10195	0.510521	0.727428	0.421125
ZNF703	11.3841	13.0539	14.5659	3.99116	3.90188	3.92893
ATG4D	2.16724	2.7113	2.99118	0.722861	0.826949	0.83017
MX1	22.3792	17.0365	7.12219	4.59507	4.59459	5.06083
UGGT1	0.0562417	0.0312328	0.0135213	0.00730703	0.00741826	0.0158126
SESN2	0.192125	0.10284	0.185776	0.0260781	0.0677685	0.052983
ZNF84	0.551711	0.161374	0.133004	0.0532006	0.143763	0.0688645
NOC2L	0.99198	4.20599	3.68047	0.666177	0.966587	1.01785
CCND2	3.66076	5.28671	1.59842	0.807528	1.37208	1.03998
SLC12A2	0.0191952	0.0147455	0.0106155	0.00307456	0.00485226	0.00558715
ACAD8	0.299853	0.225977	0.587551	0.0647097	0.1058	0.162442
KNCN	0.113062	0.0676809	0.886903	0.123868	0.0864683	0.109748
CTC-534A2.2	0.111225	0.247615	0.0504588	0.019795	0.0516645	0.051724
MAP2K7	2.10228	1.57807	2.81146	0.652024	0.519079	0.79263
ADM2	1.00524	1.03499	0.823951	0.153364	0.504755	0.226505
CSPG5	0.984926	0.718079	0.717883	0.28428	0.399808	0.0772921
ERF	0.00165568	0.487257	0.493447	0.132626	0.0773185	0.0841474
SMG7	0.803168	0.790192	0.164362	0.290594	0.0645035	0.184132
PODXL	0.652403	0.281375	0.154833	0.132886	0.136358	0.0738791
SCP2	0.239022	0.996603	1.42312	0.210922	0.0995592	0.467832
TTLL10	0.271497	0.587071	0.358756	0.125322	0.0933996	0.148744
AURKA	4.89147	3.48588	2.15775	1.13276	0.983973	1.13672
ZMIZ2	0.886176	2.77454	1.34493	0.605207	0.518915	0.404491
DNMT3A	0.176253	0.244209	0.123037	0.0570954	0.00425682	0.100038
ZNF599	7.61624	5.19274	5.47613	1.80859	2.0864	1.76363
ALDOC	0.0183862	0.0669465	0.00552057	0.0105656	0.00569565	0.0110577
MIP	4.97944	3.57241	7.26915	1.88056	1.62697	1.37198
AK3	5.88746	10.6262	14.0058	1.98054	2.37319	4.75921
INTS8	7.77074	9.04126	0.471021	0.788013	1.39193	3.03678
LEMD3	0.993401	0.746214	0.670084	0.21179	0.274476	0.257393
RAB35	8.27818	9.04345	1.28589	2.49778	1.49495	1.77042
ADCK4	0.895103	0.732958	0.0274923	0.0274015	0.490993	0.0174044
ARID1A	0.37746	0.330359	0.0985379	0.0638777	0.0764582	0.10712
TUSC1	2.85343	2.71736	2.19991	1.06331	0.474643	0.845411
FUBP3	0.336664	0.571847	0.585161	0.21584	0.118246	0.123804
SMIM20	2.7218	2.95935	4.59848	0.82758	1.15997	1.15211
INPP5J	0.216118	2.91766	1.3231	0.204219	0.754484	0.394805
UQCRQ	0.521433	0.315786	0.233635	0.136845	0.134248	0.0664732
TEX40	0.592383	0.35824	0.403467	0.15445	0.100969	0.161513
ARHGAP8	2.96596	4.15474	1.06913	0.532404	0.809933	1.15189
CDC42SE2	0.075501	0.0931438	0.322745	0.0705856	0.0458525	0.0345637
ARFGAP1	47.5409	48.5392	47.7383	16.1015	13.6654	14.5238
AMZ1	12.0905	10.4128	5.76303	1.12471	4.73269	2.93158
C9orf172	1.32627	1.80827	0.741968	0.231174	0.516798	0.443977
CYLD	0.363375	0.759805	0.865877	0.233197	0.216547	0.16125
IL6ST	0.242294	0.593795	0.767621	0.189993	0.00532922	0.279397
AC051642.1	0.687331	0.704174	1.29944	0.273362	0.15912	0.381828
RINL	0.669601	2.61332	0.647467	0.469412	0.574834	0.179063
ZNF696	0.259831	0.140431	0.254154	0.0474832	0.0702339	0.0837611
FAM92A1	0.0184797	0.0510737	0.0193829	0.0124821	0.00711357	0.00767596
AC079341.1	1.11415	1.01264	1.65026	0.405903	0.294891	0.456861
SLC17A9	0.439233	0.367816	0.376051	0.0234039	0.0277461	0.297279
FAM222B	0.46156	0.270814	0.183353	0.117426	0.0954568	0.0758109
FAN1	0.641925	0.564859	1.78054	0.331064	0.249192	0.335514
SLC25A11	0.0406706	0.0540125	0.0594994	0.00856385	0.0174702	0.0210431
FHOD1	0.170393	0.198818	0.188996	0.0900586	0.0698774	0.0169699
GPR101	0.00044859	0.00397458	0.00181292	0.000149805	0.00171173	6.48622e-05
SSH2	0.00407903	0.0132491	0.00782329	0.00483058	0.00115611	0.00174412
CCDC174	2.28203	1.00782	0.370667	0.465674	0.200075	0.481275
SLC22A13	0.0062795	0.663843	0.0277753	0.0539856	0.10064	0.058648
SLC45A4	1.08606	0.821456	2.2364	0.301751	0.538971	0.442328
TBC1D22A	2.24383	3.6061	3.90177	1.5275	0.931356	0.590491
HSH2D	6.07712	6.40747	5.94735	2.01156	1.66732	2.03978
FAM132B	0.511597	0.512841	0.598995	0.134078	0.276522	0.102389
DNAJC14	1.98981	1.59601	1.70921	0.307032	0.516941	0.805054
ZNF366	0.372099	0.578482	0.857404	0.0995513	0.191657	0.26016
FZD4	0.326453	0.274783	0.176119	0.0698691	0.0553507	0.114955
RP11-181C3.1	0.550355	0.50314	0.483189	0.158009	0.106333	0.210202
CARD9	0.305494	0.158702	0.350389	0.105346	0.0764931	0.0741129
RPS10-NUDT3	1.13284	0.80274	0.599509	0.110483	0.137826	0.521847
SURF2	0.657455	1.37308	1.43836	0.118078	0.515733	0.434038
MISP	0.399343	4.87415	0.380657	0.0836726	1.13023	0.531817
FBN1	1.10809	1.02271	0.826024	0.293171	0.167959	0.449129
THRSP	5.40258	5.07493	2.34591	1.50912	1.75473	0.822567
KPNA2	2.05581	1.47623	1.01617	0.272029	0.598778	0.556131
PPP1R7	8.89245	8.44685	5.77491	2.85178	2.69554	1.76875
PPP1R3G	0.404153	1.73337	0.720027	0.225893	0.206982	0.43306
SERPINB1	0.0660342	0.0826491	0.170749	0.00237176	0.0563803	0.0400887
AC025262.1	2.67632	1.94247	2.56501	0.789961	0.440931	0.995152
TG	0.48174	0.211042	0.334883	0.108998	0.117698	0.0990627
SLX4IP	2.55812	10.6041	4.59615	2.03016	2.04464	1.45029
ITGB5	0.0434241	0.0132717	0.00134787	0.0112341	0.00394117	0.00367411
TMCC1	1.03182	1.30113	0.440361	0.347639	0.243559	0.27947
ORAOV1	0.570805	0.274088	1.0202	0.193765	0.114414	0.267164
PKN2	0.0592823	0.125509	0.163584	0.0679213	0.0301129	0.0121338
CRYGS	1.13018	1.12757	1.09956	0.414253	0.416321	0.234274
ACY3	2.56638	2.94491	1.37195	0.746997	0.643016	0.767779
SNCB	0.0704883	0.143986	0.0769362	0.025669	0.0222955	0.041561
TEAD2	9.96328	9.42242	12.0162	4.08437	2.03933	3.6601
FRZB	0.52692	1.45302	0.687059	0.39234	0.198767	0.240271
SETD2	2.21499	2.05894	2.47826	0.748471	0.640169	0.728146
LCOR	2.09267	1.84196	4.02442	0.985186	0.905926	0.620641
RTFDC1	0.0515839	23.9444	0.42835	0.54526	5.19415	1.85516
AL031666.2	0.664102	0.482443	0.259179	0.118676	0.306569	0.0343139
AS3MT	0.445177	0.0747914	0.112912	0.0973949	0.100648	0.0118795
CD27	0.554264	2.09227	0.187967	0.228211	0.0472007	0.57481
AL136376.1	4.6352	3.61214	2.55462	1.2955	0.519307	1.55331
AKR7A3	61.6768	60.7032	35.755	16.6341	17.2775	16.0685
ERO1LB	0.722123	0.666731	0.494752	0.248657	0.171092	0.176376
GOLGA6L9	0.128175	0.849946	0.419667	0.0766799	0.0483786	0.291514
NSUN6	0.205676	0.391522	1.35115	0.154572	0.148304	0.292168
CYP4A22	0.736614	0.627013	1.39536	0.254082	0.266646	0.339713
PHF8	0.483615	0.527339	0.250039	0.047817	0.21682	0.135086
CTSC	0.0393277	0.0455275	0.0979436	0.0565218	0.00130547	0.000780466
ZNF799	0.228613	4.76213	2.37533	0.807741	0.397231	1.03462
MRPL42	0.316885	0.0888669	0.261239	0.0655496	0.0927195	0.0559087
ZNF286A	0.0359138	0.0229818	0.0288415	0.00903859	0.00515895	0.0131188
FAM134A	0.00733157	1.29716	0.919817	0.43464	0.0660588	0.186198
GNS	1.28752	1.36875	0.827104	0.454375	0.475155	0.19102
LUC7L2	0.542341	1.32308	0.463585	0.430295	0.0848492	0.214854
SENP6	0.247934	0.373617	0.477747	0.136508	0.111786	0.0979687
CCDC88A	0.258749	0.233301	0.293236	0.059192	0.105812	0.0834969
RSRC2	0.509412	0.761789	0.346189	0.167447	0.163592	0.178641
C11orf73	3.36114	4.34549	1.57612	0.982575	0.773668	1.16275
ASIC3	0.0207572	0.0323477	0.0557917	0.00692529	0.00722708	0.0191078
TRIM52	0.656013	0.315366	0.0652425	0.137808	0.122383	0.0776641
FAM213A	0.039857	0.0370297	0.0666219	0.0112821	0.0222029	0.0121463
AQP11	11.2758	2.5053	8.55615	2.4689	3.13741	1.63649
CBFA2T3	4.14563	2.32198	2.41247	0.477217	1.66226	0.730175
TRAPPC2P1	0.312097	0.238147	0.0878976	0.0896582	0.0687901	0.0476222
PPIL6	0.09697	0.109964	0.0588405	0.000151763	0.0805507	0.00663021
ZBTB42	2.18389	3.75232	6.16036	3.86593	0.000750848	0.032151
CD302	0.385671	0.401856	0.395846	0.228481	0.0362725	0.110633
C11orf83	0.48709	0.56952	0.963506	0.0393932	0.327955	0.266928
AL592284.1	13.1253	20.4768	13.5905	5.91116	6.00677	3.20267
PRICKLE3	0.186463	0.29697	0.36943	0.0895721	0.111915	0.069697
USP36	0.108297	0.109622	1.30722	0.0117284	0.351226	0.120708
NSMCE1	0.983524	1.14139	0.809541	0.420804	0.217387	0.294111
SLMO1	0.404568	0.187067	0.0818745	0.117125	0.0679736	0.0361823
SEMA4G	1.87737	0.54986	1.79501	0.505196	0.525911	0.334468
NFKBIE	0.843253	0.777323	0.921541	0.161452	0.247407	0.387495
CDC42BPB	0.000763204	0.515743	0.262254	0.138824	0.0105339	0.0904005
CHPT1	0.876487	0.281451	0.69632	0.201418	0.2582	0.142855
LTB	0.50415	0.477843	1.14558	0.0339127	0.350166	0.285341
PCDHGB1	0.135201	0.104085	0.125394	0.0453141	0.0274314	0.0430662
PTCD3	5.74772	7.39286	5.02973	1.8772	2.00057	1.90652
CREBZF	0.60697	0.453598	0.778037	0.208469	0.268857	0.117423
RBM4	0.830256	0.951817	0.783743	0.255097	0.335685	0.231244
2021-03-05	0.167224	0.164922	0.0687739	0.0596707	0.00979905	0.0571106
NUTM2D	0.547822	0.507606	0.493252	0.0237181	0.316189	0.1582
FAM63B	0.034492	0.000357393	0.0253453	0.00588283	0.0108824	0.00314321
RDH13	12.6047	17.2752	6.98304	3.45304	3.69097	4.56345
AL353354.2	5.85436	0.0994667	0.111551	0.141243	0.942276	0.917959
SPECC1L-ADORA2A	0.834767	3.37689	2.67875	0.676215	0.938775	0.572027
CHKA	3.49392	0.0196566	2.19054	0.234174	1.13014	0.513275
ABCC3	0.141202	0.194047	0.125516	0.106874	0.0440731	0.000583273
IQGAP1	0.148751	0.220688	0.137064	0.0656866	0.0325814	0.0623152
TEX29	10.2135	11.7081	12.0939	3.29984	3.43148	4.09693
HIST2H2AB	0.326977	0.244522	0.142624	0.0372613	0.00853348	0.174302
SMARCA5	1.34996	0.952857	1.64342	0.376718	0.59905	0.305579
CHRNA10	3.40784	3.86726	3.06759	1.0105	1.14786	1.15761
RPL18	4.42593	0.941884	11.8482	1.82288	1.81588	1.86908
NCBP2	0.795552	0.623475	0.672447	0.212307	0.0848931	0.3617
PRSS21	0.134456	0.0982859	0.0382139	0.0113075	0.029409	0.0457047
RPS9	0.146582	0.231731	0.384768	0.0496807	0.110145	0.0835799
DCAF4	0.439053	0.298502	0.611963	0.165977	0.167765	0.104577
CCDC53	45.1217	40.8245	22.0301	13.5007	11.1897	10.3484
ZNF559-ZNF177	124.692	166.312	59.1467	39.3208	45.271	29.1235
DTNB	0.078893	0.142167	0.208839	0.0326412	0.0348208	0.0671799
FAM167A	2.25707	0.888825	1.6254	0.729512	0.208534	0.600572
FAM160B1	0.367403	0.441854	0.127853	0.0316173	0.234446	0.0445661
CASP6	0.261058	0.228809	0.159005	0.0576298	0.0496233	0.0995026
PSMA3	16.4705	12.3739	16.0736	5.12133	4.32742	5.03595
TOM1	0.720552	0.521383	0.725146	0.236902	0.219194	0.18245
SDE2	4.9048	7.77737	7.30177	1.62505	2.47032	2.29771
KIAA0513	10.5434	9.18786	6.16768	2.79212	1.90275	3.60194
LSM10	0.507045	0.33454	0.352856	0.0716761	0.195755	0.121899
PALM2	4.99643	3.48465	4.04434	1.73301	2.01761	0.412654
TTC12	79.0816	43.4929	43.1667	21.514	8.55948	23.2744
SEC14L1	0.563427	0.128579	0.41627	0.0479511	0.273492	0.0504195
NEFH	0.833726	1.60225	0.272196	0.378844	0.235422	0.260319
HAUS5	0.200642	0.0465736	0.42867	0.138968	0.00343235	0.0743154
KLHL21	3.49166	2.76492	1.7109	1.00924	0.59509	0.974847
UBE2E3	15.8323	11.0968	14.1476	4.35119	5.39507	3.68211
ERC1	3.66155	1.33996	1.40769	0.149703	1.66373	0.345349
NUPR1L	1.33312	3.2859	2.85901	1.22307	0.749781	0.455643
MYL7	0.155463	0.344105	0.106063	0.104281	0.055754	0.0374708
SLC25A25	5.93135	13.7451	6.16094	2.17192	2.2775	3.75563
ATP6V0B	2.20885	1.05496	0.270484	0.112309	0.367406	0.661215
COPA	0.434688	0.208454	0.114526	0.0916286	0.15495	0.0111335
VN1R2	0.376275	0.636866	0.442169	0.205272	0.183803	0.0875166
RNF5	0.330825	0.176586	0.354303	0.128183	0.0401748	0.109807
TNFRSF12A	1.18644	0.863381	1.27127	0.509524	0.282345	0.294436
NARS2	0.722068	0.847121	0.455051	0.183292	0.254473	0.221242
NXNL2	0.683413	2.08194	0.800453	0.296004	0.44647	0.403801
TAPT1	0.797381	0.881645	1.82817	0.378772	0.0310161	0.68733
NPIPA7	0.911606	1.48627	0.981329	0.277693	0.301388	0.500756
EMILIN2	0.0960371	0.159549	0.101748	0.0483573	0.057161	0.012935
XRCC2	0.612154	0.172888	0.65611	0.148993	0.12254	0.196301
OIP5	0.0377959	0.0606805	0.214751	0.0236486	0.0525089	0.0254617
ETV3	2.89274	5.48948	3.34795	1.02667	0.95953	1.75459
FANCG	0.0649867	0.0493305	0.0237994	0.0147843	0.0121988	0.0180192
ANKUB1	0.194469	0.119044	0.215985	0.0656964	0.0545452	0.0530365
SLC25A32	3.5443	4.197	2.20299	1.25521	1.09239	0.91359
SPICE1	0.34189	0.0356631	0.498489	0.00903663	0.00977017	0.2517
TMEM50B	0.352248	0.311668	0.265655	0.0775569	0.0700238	0.151428
RXRB	0.404363	0.497883	0.617495	0.184368	0.171787	0.140332
CYP2S1	4.33579	4.71251	5.38104	2.07249	1.45825	1.20856
MRPS22	0.810679	0.690612	0.508073	0.258992	0.167578	0.231233
ARHGAP26	0.716959	0.524809	0.63412	0.234437	0.235855	0.150809
SPRED1	0.111852	0.230243	0.443854	0.117876	0.0631463	0.0734722
VPS26A	0.396421	0.164473	0.15642	0.0820537	0.106862	0.0522299
ALG11	0.964738	1.50705	0.703987	0.32247	0.384251	0.331295
RP11-514P8.7	0.143412	0.365531	0.129565	0.0356903	0.124654	0.0496476
ACBD3	0.809894	1.17898	0.663954	0.24732	0.295566	0.32043
MAST3	1e-19	9.80415	1.73215	1.218	1.35774	1.12274
FAM171A1	0.38254	0.613383	1.47892	0.268005	0.413688	0.135351
SCAMP5	7.31	8.29866	19.8013	4.18097	3.68987	3.66249
GTF3C6	0.665877	0.332739	0.212508	0.0397387	0.222062	0.141906
ZNF429	0.234555	0.258311	0.253883	0.0771477	0.101095	0.067966
RASGEF1A	0.312083	0.187301	0.095729	0.118212	0.00922352	0.068944
MCM4	0.0575029	0.0543694	0.0236995	0.0219396	0.00909208	0.0136658
TMEM233	1.86848	2.0106	0.332822	0.09924	1.14811	0.182537
RPL26	47.7467	46.6775	33.245	12.5452	12.6306	16.547
COMMD2	0.0712377	0.114469	0.100043	0.0117363	0.0413946	0.0393936
AHRR	62.7663	64.2005	56.564	21.157	21.173	18.1274
PPA2	0.0751616	0.133758	0.120102	0.0613885	0.0470473	0.00226343
RBM14-RBM4	0.306269	0.144069	0.291476	0.116056	0.0942569	0.0392473
OSTM1	0.496266	0.427347	0.459429	0.0867041	0.278325	0.0980089
DYRK1A	0.230637	0.340749	0.662997	0.13132	0.0482711	0.213504
PATL2	11.7455	10.8485	11.501	3.9117	3.67088	3.65383
GSKIP	1.64536	1.37096	1.89528	0.54	0.414515	0.64998
PRDM13	0.237271	0.331996	0.753379	0.0275062	0.175879	0.221106
ACSF3	0.191262	0.0323477	0.305125	0.0334918	0.0225663	0.11277
DDX60L	0.593968	0.335502	0.341782	0.101845	0.103274	0.210248
RANGRF	4.67442	4.86524	3.09377	1.78277	1.061	1.33029
SCAF1	1.45139	1.67008	1.19795	0.572991	0.476497	0.383734
AEN	3.81861	5.38915	2.46057	1.40355	1.36221	1.0988
CITED2	0.110752	0.0616706	0.224585	0.0270687	0.08795	0.0186964
FAM219A	0.407087	4.09923	4.39894	1.22479	0.434737	1.19078
GALNT15	3.4141	5.43093	5.99202	1.29671	2.24628	1.35669
FGF2	1.19628	4.84775	4.26013	1.19429	1.48998	0.71274
LYPD3	1.08923	0.741211	2.61392	0.238036	0.213554	0.958298
AC003002.6	0.557359	0.990374	0.48162	0.266182	0.16003	0.238353
PPFIA4	0.640634	0.665493	0.999434	0.143525	0.255796	0.350087
ALDH3A2	0.266275	0.250306	0.0406674	0.105769	0.0246932	0.0554403
RPL9	1.71867	3.75705	1.45776	0.717695	0.615662	0.927524
BSN	4.55877	5.79249	9.47647	1.97166	2.18474	2.34609
IRF2BP2	0.601356	0.626957	0.574761	0.170804	0.135053	0.281932
TAP1	12.5945	14.0733	16.7175	1.8924	5.81454	6.47744
BTBD11	0.0633943	0.0917231	0.091572	0.0126544	0.0259398	0.0412879
ZMAT5	5.87387	9.93903	7.50735	0.198655	3.58651	3.80133
BRF2	9.79956	8.33242	1.70968	1.88699	3.70157	1.1852
KLHL11	1.63028	1.46312	6.03312	1.37997	0.55894	1.04763
FKBP1B	0.444247	1.32576	0.0390226	0.292955	0.130916	0.173319
WDR60	1.66805	0.149622	0.0500653	0.321008	0.194294	0.135572
MFSD12	0.0690565	0.0548256	0.0921261	0.022894	0.00184516	0.0445135
CKB	0.304965	12.3203	8.17719	0.333734	0.478369	5.59463
APOC4	2.46233	2.37885	0.926535	0.636693	0.73744	0.563506
KLB	0.715552	1.03182	0.404318	0.274915	0.191785	0.247025
IL6R	2.53729	0.26108	2.70699	0.272585	1.35979	0.26469
COPS7A	2.20841	1.83461	1.96663	0.935877	0.735124	0.366242
FILIP1	0.286067	0.248626	0.377637	0.171033	0.0689524	0.0666588
PHYKPL	1.16438	0.514981	1.61165	0.393299	0.330792	0.37508
PLXNB2	0.0452981	0.0207706	0.152218	0.0277216	0.0186372	0.0256767
ZC3HC1	38.8864	37.1806	44.2605	17.6899	15.2064	7.82286
RPP40	0.595885	0.963237	0.901964	0.236658	0.280841	0.296757
NTRK1	0.862956	0.812958	0.832267	0.250215	0.247032	0.3349
SIGLEC12	0.339832	0.418451	0.505008	0.153265	0.107496	0.157383
PIGN	0.426302	0.468757	0.186021	0.177919	0.129719	0.061017
RBL2	0.155202	0.0210783	0.132268	0.019931	0.0589115	0.0267679
KCMF1	0.544149	0.224356	1.7386	0.00477381	0.484445	0.341409
KCNC3	0.0246977	0.0145548	0.0140863	0.00477968	0.00603818	0.00703888
HPRT1	26.3071	4.90968	2.57037	3.5721	3.88067	4.17544
ALDH1A3	0.35914	2.20093	2.38441	0.0390212	1.31921	0.307775
TMEM126A	1.71182	2.07355	0.553149	0.537747	0.458154	0.466952
HTT	1.5788	1.50823	0.996646	0.491651	0.335725	0.538981
NMUR1	0.23703	0.310821	0.0776568	0.0907046	0.126448	0.00112935
EZH2	9.66367	11.6646	9.09052	3.68015	4.02361	2.60479
CNPY2	0.238633	0.401568	0.283832	0.0895936	0.140672	0.0816901
CSGALNACT1	1.17061	1.00312	1.50464	0.352853	0.398647	0.479009
TTC19	2.49	5.01669	1.39346	0.423756	2.06465	0.556847
PAPOLG	0.0605344	0.0105364	0.0126069	0.0119046	0.00157631	0.0147758
DIAPH1	0.284773	0.164225	0.37549	0.0372681	0.0388674	0.191633
PSMD13	0.488087	0.746468	0.723022	0.257761	0.2269	0.176063
EIF6	0.128196	0.285038	0.5986	0.112501	0.122424	0.103058
RPRML	0.830752	0.490286	1.52734	0.388619	0.308314	0.267926
ZNF814	0.930076	0.814059	0.779016	0.249721	0.291951	0.310915
MT1M	0.401504	0.406342	0.174018	0.140624	0.0680353	0.122923
[truncated: 11,820 more rows]
