# Supplementary material for: Long Non-Coding RNA LINC01572 Promotes Hepatocellular Carcinoma Progression via Sponging miR-195-5p to Enhance PFKFB4-Mediated Glycolysis and PI3K/AKT Activation
Source: Front Cell Dev Biol. 2021 Dec 14;9:783088. doi: 10.3389/fcell.2021.783088 (PMC8712893; doi:10.3389/fcell.2021.783088)
Supplement: Supplementary file 1 [file DataSheet1.zip › Figure 6 Excel/E.xlsx]

## Sheet: Sheet1
	SNU-449
	miR-195-5p NC			miR-195-5p mimics
PFKFB4 WT	1.02	1	0.98	0.46	0.49	0.52
PFKFB4 MUT	1.1	0.95	0.95	1	0.94	0.97
	HCC-LM3
	miR-195-5p NC			miR-195-5p mimics
PFKFB4 WT	1.04	1.05	0.91	0.4	0.33	0.44
PFKFB4 MUT	1.02	1.04	0.94	1.09	0.95	0.91
