# Supplementary material for: Long Non-Coding RNA LINC01572 Promotes Hepatocellular Carcinoma Progression via Sponging miR-195-5p to Enhance PFKFB4-Mediated Glycolysis and PI3K/AKT Activation
Source: Front Cell Dev Biol. 2021 Dec 14;9:783088. doi: 10.3389/fcell.2021.783088 (PMC8712893; doi:10.3389/fcell.2021.783088)
Supplement: Supplementary file 1 [file DataSheet1.zip › Figure 6 Excel/G.xlsx]

## Sheet: Sheet1
	HCC-LM3
	NC			LINC01572			LINC01572+miR-195-5p
	1.04367	0.941742	1.02538	2.23041	2.46633	2.31713	0.899894	0.946478	0.965176
