# Supplementary material for: Long Non-Coding RNA LINC01572 Promotes Hepatocellular Carcinoma Progression via Sponging miR-195-5p to Enhance PFKFB4-Mediated Glycolysis and PI3K/AKT Activation
Source: Front Cell Dev Biol. 2021 Dec 14;9:783088. doi: 10.3389/fcell.2021.783088 (PMC8712893; doi:10.3389/fcell.2021.783088)
Supplement: Supplementary file 1 [file DataSheet1.zip › Figure 7 Excel/A.xlsx]

## Sheet: Sheet1
		SNU-449
NC			shLINC01572			shLINC01572+PFKFB4
1.07404	1.01736	0.92134	0.58282	0.600418	0.45488	1.17505	1.14775	1.01855
