# Supplementary material for: Long Non-Coding RNA LINC01572 Promotes Hepatocellular Carcinoma Progression via Sponging miR-195-5p to Enhance PFKFB4-Mediated Glycolysis and PI3K/AKT Activation
Source: Front Cell Dev Biol. 2021 Dec 14;9:783088. doi: 10.3389/fcell.2021.783088 (PMC8712893; doi:10.3389/fcell.2021.783088)
Supplement: Supplementary file 1 [file DataSheet1.zip › Figure 7 Excel/B.xlsx]

## Sheet: Sheet1
		HCC-LM3
NC			LINC01572			LINC01572+siPFKFB4
1.03642	1.05086	0.927743	1.3511	1.45208	1.38716	0.933381	0.844116	0.870776
