# Supplementary material for: Long Non-Coding RNA LINC01572 Promotes Hepatocellular Carcinoma Progression via Sponging miR-195-5p to Enhance PFKFB4-Mediated Glycolysis and PI3K/AKT Activation
Source: Front Cell Dev Biol. 2021 Dec 14;9:783088. doi: 10.3389/fcell.2021.783088 (PMC8712893; doi:10.3389/fcell.2021.783088)
Supplement: Supplementary file 1 [file DataSheet1.zip › Figure 7 Excel/C.xlsx]

## Sheet: Sheet1
		SNU-449
NC			LINC01572			LINC01572+siPFKFB4
1.13286	0.921441	0.955753	0.540404	0.4691	0.428913	1.02891	1.05764	1.09236
