# Supplementary material for: Long Non-Coding RNA LINC01572 Promotes Hepatocellular Carcinoma Progression via Sponging miR-195-5p to Enhance PFKFB4-Mediated Glycolysis and PI3K/AKT Activation
Source: Front Cell Dev Biol. 2021 Dec 14;9:783088. doi: 10.3389/fcell.2021.783088 (PMC8712893; doi:10.3389/fcell.2021.783088)
Supplement: Supplementary file 1 [file DataSheet1.zip › Figure 7 Excel/F.xlsx]

## Sheet: Sheet1
		HCC-LM3
NC			LINC01572			LINC01572+siPFKFB4
1.02109	1.01572	0.970683	1.34497	1.40842	1.32647	0.890961	0.950657	0.867139
