# Supplementary material for: Long Non-Coding RNA LINC01572 Promotes Hepatocellular Carcinoma Progression via Sponging miR-195-5p to Enhance PFKFB4-Mediated Glycolysis and PI3K/AKT Activation
Source: Front Cell Dev Biol. 2021 Dec 14;9:783088. doi: 10.3389/fcell.2021.783088 (PMC8712893; doi:10.3389/fcell.2021.783088)
Supplement: Supplementary file 1 [file DataSheet1.zip › Figure 7 Excel/G.xlsx]

## Sheet: Sheet1
	Ctrl			shLINC01572			PFKFB4			shLINC01572+PFKFB4
PFKEB4	1.00802	0.9641	1.04575	0.50244	0.47577	0.51833	1.6728	1.73106	1.81836	1.05295	1.12745	1.08119
PI3K	1.03403	1.02058	0.95361	0.99646	1.04038	1.00408	0.9644	1.03392	1.01527	0.92441	0.97023	0.98075
p-PI3K	1.04628	0.95307	1.01063	0.38117	0.4406	0.36188	1.5635	1.604	1.62245	1.0147	1.0058	1.05453
ATK	0.9854	1.04289	0.98025	0.9459	0.97133	1.01292	1.0195	1.01475	0.96882	0.97025	0.9804	1.00792
p-AKT	1.00018	1.03463	0.97168	0.42305	0.4552	0.40149	1.62	1.4542	1.4856	1.01308	0.99902	1.0213
