# Supplementary material for: Long Non-Coding RNA LINC01572 Promotes Hepatocellular Carcinoma Progression via Sponging miR-195-5p to Enhance PFKFB4-Mediated Glycolysis and PI3K/AKT Activation
Source: Front Cell Dev Biol. 2021 Dec 14;9:783088. doi: 10.3389/fcell.2021.783088 (PMC8712893; doi:10.3389/fcell.2021.783088)
Supplement: Supplementary file 1 [file DataSheet1.zip › Figure 7 Excel/H.xlsx]

## Sheet: Sheet1
	Ctrl			LINC01572			siPFKFB4			LINC01572+siPFKFB4
PFKFB4	1.02454	0.98235	1.00336	1.55063	1.60568	1.47492	0.56117	0.6106	0.57188	1.13604	1.15292	1.06604
PI3K	0.95742	1.00227	1.04017	0.96146	1.04706	1.07025	1.01647	1.02304	1.01552	1.04256	1.00719	0.95557
p-PI3K	1.04212	0.96765	0.99114	1.89192	1.96244	2.04306	0.47149	0.4028	0.48378	1.0584	0.95038	0.97006
AKT	1.0341	1.01575	0.9528	0.96833	0.99497	0.95203	0.99281	1.04644	1.02519	1.07792	0.9847	1.03844
p-AKT	1.00018	1.03058	0.97307	1.54243	1.48646	1.57563	0.55392	0.57527	0.49344	1.06066	1.03425	1.10308
