# Supplementary material for: Long Non-Coding RNA LINC01572 Promotes Hepatocellular Carcinoma Progression via Sponging miR-195-5p to Enhance PFKFB4-Mediated Glycolysis and PI3K/AKT Activation
Source: Front Cell Dev Biol. 2021 Dec 14;9:783088. doi: 10.3389/fcell.2021.783088 (PMC8712893; doi:10.3389/fcell.2021.783088)
Supplement: Supplementary file 1 [file DataSheet1.zip › Figure 8 Excel/B.xlsx]

## Sheet: Sheet1
			SNU-449
	NC			shLINC01572			shLINC01572+PFKFB4
0	0.241104	0.266737	0.22088	0.230718	0.259803	0.203879	0.241079	0.190181	0.227388
24	0.451104	0.542203	0.485266	0.355167	0.430272	0.367654	0.479239	0.592428	0.566662
48	0.784536	0.743811	0.814717	0.552653	0.625333	0.662755	0.982247	0.84788	0.867141
72	1.23079	1.17412	1.15188	0.837068	0.842595	0.956533	1.37331	1.27118	1.35039
96	1.65479	1.72776	1.59478	1.05394	1.14636	1.01498	1.79086	1.86191	1.74185
