# Supplementary material for: Long Non-Coding RNA LINC01572 Promotes Hepatocellular Carcinoma Progression via Sponging miR-195-5p to Enhance PFKFB4-Mediated Glycolysis and PI3K/AKT Activation
Source: Front Cell Dev Biol. 2021 Dec 14;9:783088. doi: 10.3389/fcell.2021.783088 (PMC8712893; doi:10.3389/fcell.2021.783088)
Supplement: Supplementary file 1 [file DataSheet1.zip › Figure 8 Excel/D/D.xlsx]

## Sheet: Sheet1
			SNU-449
	NC			shLINC01572			shLINC01572+PFKFB4
Migration	103	106	91	45	41	38	110	93	97
Invasion	100	104	96	38	35	33	95	99	94
